# Supplementary material for: A genome-wide analysis of MADS-box genes in peach [Prunus persica (L.) Batsch]
Source: BMC Plant Biol. 2015 Feb 7;15:41. doi: 10.1186/s12870-015-0436-2 (PMC4329201; doi:10.1186/s12870-015-0436-2)
Supplement: Additional file 1: — Manually-curated protein sequences of six FLC -like genes from Populus trichocarpa . [file 12870_2015_436_MOESM1_ESM.zip]

Archive with 1 entries (1 files):
- 5050358021324250_add1.txt
