# Supplementary material for: A genome-wide analysis of MADS-box genes in peach [Prunus persica (L.) Batsch]
Source: BMC Plant Biol. 2015 Feb 7;15:41. doi: 10.1186/s12870-015-0436-2 (PMC4329201; doi:10.1186/s12870-015-0436-2)
Supplement: Additional file 1: — Manually-curated protein sequences of six FLC -like genes from Populus trichocarpa . [file 12870_2015_436_MOESM1_ESM.zip › 5050358021324250_add1.txt]

>Potri.001G058200
MGRKKVELKRIENKSSRQVTFSKRRNGLIKKAHELSVLCDVQVALLTFSNGGKLYEFSSVGSIAKILERYKSHSEVMATSSKGANDSEVYFGKYANLKSAAEILQIPQRKLEGTCPGEQTLSEFVQQATQLDAALTYVRARKMQLMLDSVKSLQDKEKMLKEENQLLQKQIVAMKNGGEIYNGKVDHPLGHPPQQTTLCL
LK
>Potri.003G169800
MGRKKVELKRIENKSSRQVTFSKRRNGLFKKARELSVLCDVQVAILVFSS
CDKLYEFSSVGSTTSILKRYTSHFKKKATSSKDANHAEVYCGKHANLKSL
AELLLMVERNLEGPYAMELTLSDLVELEKQLNATLTHVRARKIQMMLESV
KSLHDQEKMVKEENQLLEKQIVAMKNGKDSDHPMYHPPQQTTLSLLK
>Potri.003G170000
MGRKKVELKRIEKKICRQITFSKRRNGLIKKARDLSLLCDVQVALLVFSS
SGKLYEFSSAGSLAKILKRHRSYFEEKTALSNGANDAELYHGKYEKKIKS
FAELLQTVQRQVGDSNFEELTLSDLEQTEMQVDAALRRTRARKTELMLET
INALNDKEKTLREENQRLQTQVVAMNNDNETNGMMSGSFEPLFGLLKQ
>Potri.003G170200
MGRKKVELKRIENKSSRQVTFSKRRNGLFKKARELSVLCDVQVAILVFSS
CDKLYEFSSVGSTTNILKRYTSHFKKKTTSSKDANHAEVYYGKHANLKSL
AKLLLMVERNLEGPYAMELTLGDLVELEKQLHVTLTHVRDRKIQMMLESV
KSLHDQEKMLKEENQLLEKQIVAMKNGKDSDHPLYHPPQQTTLSLLK
>Potri.001G328400
MVRGKVQLQRIEDKSSRQVCFSKRKRGLLKKAKELSVLCDVEMAVIIFSS
TGKLFEFCSGNSLRNILERYDTHKTKSQEIAICKNVDKTKEYMGPSYMDA
NPLQMVQRYFEGKNIEQLNLTQLIQLERELDSTLVYTRGRKEAMMKSVTA
LHQKEQDLTDENNLIEREISAIINNGNLASQHGRVVEDPDCVHPSPLDLF
HF
>Potri.003G169700
MGRKKVELKRIEKKICRQITFSKRRNGLIKKARDLSLLCDVQVALLVFSS
SGKLYEFSSAGSLAKILKRHGSYFEEKTALSNGANDAELYHGKYEKKIKS
FAELLQTVQRQVGNSNFEELTLSDLEQTEMQLDAALRRTRARKTELMLET
INALNDKEKTLREENQRLQTQVVAMNNDNETNGMMSGSFEPLFGLLKQ
