# Supplementary material for: A genome-wide analysis of MADS-box genes in peach [Prunus persica (L.) Batsch]
Source: BMC Plant Biol. 2015 Feb 7;15:41. doi: 10.1186/s12870-015-0436-2 (PMC4329201; doi:10.1186/s12870-015-0436-2)
Supplement: Additional file 2: — GFF3 file of MADS-box gene locations in the peach genome. [file 12870_2015_436_MOESM2_ESM.zip]

Archive with 1 entries (1 files):
- 5050358021324250_add3.gff3
