# Supplementary material for: A genome-wide analysis of MADS-box genes in peach [Prunus persica (L.) Batsch]
Source: BMC Plant Biol. 2015 Feb 7;15:41. doi: 10.1186/s12870-015-0436-2 (PMC4329201; doi:10.1186/s12870-015-0436-2)
Supplement: Additional file 2: — GFF3 file of MADS-box gene locations in the peach genome. [file 12870_2015_436_MOESM2_ESM.zip › 5050358021324250_add3.gff3]

##gff-version 3
##sequence-region scaffold_1 1 10402
scaffold_1	.	gene	35768602	35770777	.	+	.	ID=PpMADS01;Name=PpMADS01;Dbxref=GFF_source:user
scaffold_1	.	mRNA	35768602	35770777	.	+	.	ID=XS:TEMP:64953;Name=GN:TEMP:22165;Parent=PpMADS01
scaffold_1	.	exon	35768602	35768786	.	+	.	ID=PpMADS01:5001-5185;Name=no_name;Parent=XS:TEMP:64953
scaffold_1	.	exon	35768943	35768999	.	+	.	ID=PpMADS01:5342-5398;Name=no_name;Parent=XS:TEMP:64953
scaffold_1	.	exon	35769137	35769152	.	+	.	ID=PpMADS01:5536-5551;Name=no_name;Parent=XS:TEMP:64953
scaffold_1	.	exon	35769286	35769347	.	+	.	ID=PpMADS01:5685-5746;Name=no_name;Parent=XS:TEMP:64953
scaffold_1	.	exon	35769536	35769566	.	+	.	ID=PpMADS01:5935-5965;Name=no_name;Parent=XS:TEMP:64953
scaffold_1	.	exon	35769653	35769711	.	+	.	ID=PpMADS01:6052-6110;Name=no_name;Parent=XS:TEMP:64953
scaffold_1	.	exon	35769816	35769915	.	+	.	ID=PpMADS01:6215-6314;Name=no_name;Parent=XS:TEMP:64953
scaffold_1	.	exon	35769995	35770161	.	+	.	ID=PpMADS01:6394-6560;Name=no_name;Parent=XS:TEMP:64953
scaffold_1	.	exon	35770264	35770466	.	+	.	ID=PpMADS01:6663-6865;Name=no_name;Parent=XS:TEMP:64953
scaffold_1	.	exon	35770653	35770777	.	+	.	ID=PpMADS01:7052-7176;Name=no_name;Parent=XS:TEMP:64953
scaffold_1	.	CDS	35768602	35768786	.	+	.	ID=PpMADS01:5001-5185-cds;Name=no_name-cds;Parent=XS:TEMP:64953
scaffold_1	.	CDS	35768943	35768999	.	+	.	ID=PpMADS01:5342-5398-cds;Name=no_name-cds;Parent=XS:TEMP:64953
scaffold_1	.	CDS	35769137	35769152	.	+	.	ID=PpMADS01:5536-5551-cds;Name=no_name-cds;Parent=XS:TEMP:64953
scaffold_1	.	CDS	35769286	35769347	.	+	.	ID=PpMADS01:5685-5746-cds;Name=no_name-cds;Parent=XS:TEMP:64953
scaffold_1	.	CDS	35769536	35769566	.	+	.	ID=PpMADS01:5935-5965-cds;Name=no_name-cds;Parent=XS:TEMP:64953
scaffold_1	.	CDS	35769653	35769711	.	+	.	ID=PpMADS01:6052-6110-cds;Name=no_name-cds;Parent=XS:TEMP:64953
scaffold_1	.	CDS	35769816	35769915	.	+	.	ID=PpMADS01:6215-6314-cds;Name=no_name-cds;Parent=XS:TEMP:64953
scaffold_1	.	CDS	35769995	35770161	.	+	.	ID=PpMADS01:6394-6560-cds;Name=no_name-cds;Parent=XS:TEMP:64953
scaffold_1	.	CDS	35770264	35770466	.	+	.	ID=PpMADS01:6663-6865-cds;Name=no_name-cds;Parent=XS:TEMP:64953
scaffold_1	.	CDS	35770653	35770777	.	+	.	ID=PpMADS01:7052-7176-cds;Name=no_name-cds;Parent=XS:TEMP:64953
scaffold_1	.	gene	32873107	32875211	.	-	.	ID=PpMADS03;Name=PpMADS03;Dbxref=GFF_source:user
scaffold_1	.	mRNA	32873107	32875211	.	-	.	ID=XS:TEMP:21702;Name=GN:TEMP:10627;Parent=PpMADS03;date=Thu Apr 12 13:38:40 EDT 2012
scaffold_1	.	exon	32875024	32875211	.	-	.	ID=PpMADS03:2350-2163;Name=no_name;Parent=XS:TEMP:21702
scaffold_1	.	exon	32874832	32874898	.	-	.	ID=PpMADS03:2037-1971;Name=no_name;Parent=XS:TEMP:21702
scaffold_1	.	exon	32874634	32874695	.	-	.	ID=PpMADS03:1834-1773;Name=no_name;Parent=XS:TEMP:21702
scaffold_1	.	exon	32874442	32874547	.	-	.	ID=PpMADS03:1686-1581;Name=no_name;Parent=XS:TEMP:21702
scaffold_1	.	exon	32873730	32873771	.	-	.	ID=PpMADS03:910-869;Name=no_name;Parent=XS:TEMP:21702
scaffold_1	.	exon	32873491	32873539	.	-	.	ID=PpMADS03:678-630;Name=no_name;Parent=XS:TEMP:21702
scaffold_1	.	exon	32873107	32873258	.	-	.	ID=PpMADS03:397-246;Name=no_name;Parent=XS:TEMP:21702
scaffold_1	.	CDS	32875024	32875211	.	-	.	ID=PpMADS03:2350-2163-cds;Name=no_name-cds;Parent=XS:TEMP:21702
scaffold_1	.	CDS	32874832	32874898	.	-	.	ID=PpMADS03:2037-1971-cds;Name=no_name-cds;Parent=XS:TEMP:21702
scaffold_1	.	CDS	32874634	32874695	.	-	.	ID=PpMADS03:1834-1773-cds;Name=no_name-cds;Parent=XS:TEMP:21702
scaffold_1	.	CDS	32874442	32874547	.	-	.	ID=PpMADS03:1686-1581-cds;Name=no_name-cds;Parent=XS:TEMP:21702
scaffold_1	.	CDS	32873730	32873771	.	-	.	ID=PpMADS03:910-869-cds;Name=no_name-cds;Parent=XS:TEMP:21702
scaffold_1	.	CDS	32873491	32873539	.	-	.	ID=PpMADS03:678-630-cds;Name=no_name-cds;Parent=XS:TEMP:21702
scaffold_1	.	CDS	32873107	32873258	.	-	.	ID=PpMADS03:397-246-cds;Name=no_name-cds;Parent=XS:TEMP:21702
scaffold_6	.	gene	19866626	19872435	.	+	.	ID=PpMADS04;Name=PpMADS04;Dbxref=GFF_source:user
scaffold_6	.	mRNA	19866626	19872435	.	+	.	ID=XS:TEMP:65544;Name=GN:TEMP:66116;Alias=GN:TEMP:54124,GN:TEMP:56959;Parent=PpMADS04;date=Tue May 24 19:54:47 EDT 2011;non_canonical_splice_site=unapproved
scaffold_6	.	exon	19866626	19866807	.	+	.	ID=PpMADS04:20001-20182;Name=no_name;Parent=XS:TEMP:65544
scaffold_6	.	exon	19869785	19869863	.	+	.	ID=PpMADS04:23160-23238;Name=no_name;Parent=XS:TEMP:65544
scaffold_6	.	exon	19871422	19871483	.	+	.	ID=PpMADS04:24797-24858;Name=no_name;Parent=XS:TEMP:65544
scaffold_6	.	exon	19871768	19871867	.	+	.	ID=PpMADS04:25143-25242;Name=no_name;Parent=XS:TEMP:65544
scaffold_6	.	exon	19871969	19872010	.	+	.	ID=PpMADS04:25344-25385;Name=no_name;Parent=XS:TEMP:65544
scaffold_6	.	exon	19872108	19872158	.	+	.	ID=PpMADS04:25483-25533;Name=no_name;Parent=XS:TEMP:65544
scaffold_6	.	exon	19872274	19872435	.	+	.	ID=PpMADS04:25649-25810;Name=no_name;Parent=XS:TEMP:65544
scaffold_6	.	CDS	19866626	19866807	.	+	.	ID=PpMADS04:20001-20182-cds;Name=no_name-cds;Parent=XS:TEMP:65544
scaffold_6	.	CDS	19869785	19869863	.	+	.	ID=PpMADS04:23160-23238-cds;Name=no_name-cds;Parent=XS:TEMP:65544
scaffold_6	.	CDS	19871422	19871483	.	+	.	ID=PpMADS04:24797-24858-cds;Name=no_name-cds;Parent=XS:TEMP:65544
scaffold_6	.	CDS	19871768	19871867	.	+	.	ID=PpMADS04:25143-25242-cds;Name=no_name-cds;Parent=XS:TEMP:65544
scaffold_6	.	CDS	19871969	19872010	.	+	.	ID=PpMADS04:25344-25385-cds;Name=no_name-cds;Parent=XS:TEMP:65544
scaffold_6	.	CDS	19872108	19872158	.	+	.	ID=PpMADS04:25483-25533-cds;Name=no_name-cds;Parent=XS:TEMP:65544
scaffold_6	.	CDS	19872274	19872399	.	+	.	ID=PpMADS04:25649-25810-cds;Name=no_name-cds;Parent=XS:TEMP:65544
scaffold_3	.	gene	21487581	21497876	.	-	.	ID=PpMADS08;Name=PpMADS08;Dbxref=GFF_source:user
scaffold_3	.	mRNA	21487581	21497876	.	-	.	ID=XS:TEMP:47894;Name=GN:TEMP:29434;Alias=GN:TEMP:32675,GN:TEMP:63283;Parent=PpMADS08
scaffold_3	.	exon	21497692	21497876	.	-	.	ID=PpMADS08:21467-21283;Name=no_name;Parent=XS:TEMP:47894
scaffold_3	.	exon	21491947	21492028	.	-	.	ID=PpMADS08:15619-15538;Name=no_name;Parent=XS:TEMP:47894
scaffold_3	.	exon	21490770	21490834	.	-	.	ID=PpMADS08:14425-14361;Name=no_name;Parent=XS:TEMP:47894
scaffold_3	.	exon	21490583	21490682	.	-	.	ID=PpMADS08:14273-14174;Name=no_name;Parent=XS:TEMP:47894
scaffold_3	.	exon	21489723	21489764	.	-	.	ID=PpMADS08:13355-13314;Name=no_name;Parent=XS:TEMP:47894
scaffold_3	.	exon	21489249	21489290	.	-	.	ID=PpMADS08:12881-12840;Name=no_name;Parent=XS:TEMP:47894
scaffold_3	.	exon	21487581	21487971	.	-	.	ID=PpMADS08:11562-11172;Name=no_name;Parent=XS:TEMP:47894
scaffold_3	.	CDS	21497692	21497876	.	-	.	ID=PpMADS08:21467-21283-cds;Name=no_name-cds;Parent=XS:TEMP:47894
scaffold_3	.	CDS	21491947	21492028	.	-	.	ID=PpMADS08:15619-15538-cds;Name=no_name-cds;Parent=XS:TEMP:47894
scaffold_3	.	CDS	21490770	21490834	.	-	.	ID=PpMADS08:14425-14361-cds;Name=no_name-cds;Parent=XS:TEMP:47894
scaffold_3	.	CDS	21490583	21490682	.	-	.	ID=PpMADS08:14273-14174-cds;Name=no_name-cds;Parent=XS:TEMP:47894
scaffold_3	.	CDS	21489723	21489764	.	-	.	ID=PpMADS08:13355-13314-cds;Name=no_name-cds;Parent=XS:TEMP:47894
scaffold_3	.	CDS	21489249	21489290	.	-	.	ID=PpMADS08:12881-12840-cds;Name=no_name-cds;Parent=XS:TEMP:47894
scaffold_3	.	CDS	21487828	21487971	.	-	.	ID=PpMADS08:11562-11172-cds;Name=no_name-cds;Parent=XS:TEMP:47894
scaffold_3	.	gene	18619188	18623640	.	-	.	ID=PpMADS09;Name=PpMADS09;Dbxref=GFF_source:user
scaffold_3	.	mRNA	18619188	18623640	.	-	.	ID=XS:TEMP:11742;Name=GN:TEMP:43119;Parent=PpMADS09;date=Fri Apr 01 11:08:54 EDT 2011
scaffold_3	.	exon	18623162	18623640	.	-	.	ID=PpMADS09:4453-3975;Name=no_name;Parent=XS:TEMP:11742
scaffold_3	.	exon	18620458	18620539	.	-	.	ID=PpMADS09:1352-1271;Name=no_name;Parent=XS:TEMP:11742
scaffold_3	.	exon	18620267	18620328	.	-	.	ID=PpMADS09:1141-1080;Name=no_name;Parent=XS:TEMP:11742
scaffold_3	.	exon	18620089	18620188	.	-	.	ID=PpMADS09:1001-902;Name=no_name;Parent=XS:TEMP:11742
scaffold_3	.	exon	18619970	18620011	.	-	.	ID=PpMADS09:824-783;Name=no_name;Parent=XS:TEMP:11742
scaffold_3	.	exon	18619831	18619872	.	-	.	ID=PpMADS09:685-644;Name=no_name;Parent=XS:TEMP:11742
scaffold_3	.	exon	18619616	18619755	.	-	.	ID=PpMADS09:568-429;Name=no_name;Parent=XS:TEMP:11742
scaffold_3	.	exon	18619188	18619518	.	-	.	ID=PpMADS09:331-1;Name=no_name;Parent=XS:TEMP:11742
scaffold_3	.	CDS	18623162	18623346	.	-	.	ID=PpMADS09:4453-3975-cds;Name=no_name-cds;Parent=XS:TEMP:11742
scaffold_3	.	CDS	18620458	18620539	.	-	.	ID=PpMADS09:1352-1271-cds;Name=no_name-cds;Parent=XS:TEMP:11742
scaffold_3	.	CDS	18620267	18620328	.	-	.	ID=PpMADS09:1141-1080-cds;Name=no_name-cds;Parent=XS:TEMP:11742
scaffold_3	.	CDS	18620089	18620188	.	-	.	ID=PpMADS09:1001-902-cds;Name=no_name-cds;Parent=XS:TEMP:11742
scaffold_3	.	CDS	18619970	18620011	.	-	.	ID=PpMADS09:824-783-cds;Name=no_name-cds;Parent=XS:TEMP:11742
scaffold_3	.	CDS	18619831	18619872	.	-	.	ID=PpMADS09:685-644-cds;Name=no_name-cds;Parent=XS:TEMP:11742
scaffold_3	.	CDS	18619616	18619755	.	-	.	ID=PpMADS09:568-429-cds;Name=no_name-cds;Parent=XS:TEMP:11742
scaffold_3	.	CDS	18619434	18619518	.	-	.	ID=PpMADS09:331-1-cds;Name=no_name-cds;Parent=XS:TEMP:11742
scaffold_3	.	gene	18604378	18608737	.	-	.	ID=PpMADS10;Name=PpMADS10;Dbxref=GFF_source:user
scaffold_3	.	mRNA	18604378	18608737	.	-	.	ID=XS:TEMP:9720;Name=GN:TEMP:63535;Parent=PpMADS10;date=Wed Apr 06 13:44:26 EDT 2011
scaffold_3	.	exon	18608460	18608737	.	-	.	ID=PpMADS10:5311-5034;Name=no_name;Parent=XS:TEMP:9720
scaffold_3	.	exon	18605977	18606052	.	-	.	ID=PpMADS10:2626-2551;Name=no_name;Parent=XS:TEMP:9720
scaffold_3	.	exon	18605650	18605717	.	-	.	ID=PpMADS10:2291-2224;Name=no_name;Parent=XS:TEMP:9720
scaffold_3	.	exon	18605375	18605474	.	-	.	ID=PpMADS10:2048-1949;Name=no_name;Parent=XS:TEMP:9720
scaffold_3	.	exon	18605242	18605283	.	-	.	ID=PpMADS10:1857-1816;Name=no_name;Parent=XS:TEMP:9720
scaffold_3	.	exon	18604951	18604992	.	-	.	ID=PpMADS10:1566-1525;Name=no_name;Parent=XS:TEMP:9720
scaffold_3	.	exon	18604670	18604845	.	-	.	ID=PpMADS10:1419-1244;Name=no_name;Parent=XS:TEMP:9720
scaffold_3	.	exon	18604378	18604553	.	-	.	ID=PpMADS10:1127-952;Name=no_name;Parent=XS:TEMP:9720
scaffold_3	.	CDS	18608460	18608644	.	-	.	ID=PpMADS10:5311-5034-cds;Name=no_name-cds;Parent=XS:TEMP:9720
scaffold_3	.	CDS	18605977	18606052	.	-	.	ID=PpMADS10:2626-2551-cds;Name=no_name-cds;Parent=XS:TEMP:9720
scaffold_3	.	CDS	18605650	18605717	.	-	.	ID=PpMADS10:2291-2224-cds;Name=no_name-cds;Parent=XS:TEMP:9720
scaffold_3	.	CDS	18605375	18605474	.	-	.	ID=PpMADS10:2048-1949-cds;Name=no_name-cds;Parent=XS:TEMP:9720
scaffold_3	.	CDS	18605242	18605283	.	-	.	ID=PpMADS10:1857-1816-cds;Name=no_name-cds;Parent=XS:TEMP:9720
scaffold_3	.	CDS	18604951	18604992	.	-	.	ID=PpMADS10:1566-1525-cds;Name=no_name-cds;Parent=XS:TEMP:9720
scaffold_3	.	CDS	18604670	18604845	.	-	.	ID=PpMADS10:1419-1244-cds;Name=no_name-cds;Parent=XS:TEMP:9720
scaffold_3	.	CDS	18604427	18604553	.	-	.	ID=PpMADS10:1127-952-cds;Name=no_name-cds;Parent=XS:TEMP:9720
scaffold_3	.	gene	13593257	13599769	.	+	.	ID=PpMADS11;Name=PpMADS11;Dbxref=GFF_source:user
scaffold_3	.	mRNA	13593257	13599769	.	+	.	ID=XS:TEMP:77593;Name=GN:TEMP:72560;Parent=PpMADS11
scaffold_3	.	exon	13593257	13593744	.	+	.	ID=PpMADS11:993-1480;Name=no_name;Parent=XS:TEMP:77593
scaffold_3	.	exon	13598095	13598179	.	+	.	ID=PpMADS11:5831-5915;Name=no_name;Parent=XS:TEMP:77593
scaffold_3	.	exon	13598577	13598638	.	+	.	ID=PpMADS11:6313-6374;Name=no_name;Parent=XS:TEMP:77593
scaffold_3	.	exon	13598723	13598822	.	+	.	ID=PpMADS11:6459-6558;Name=no_name;Parent=XS:TEMP:77593
scaffold_3	.	exon	13598921	13598962	.	+	.	ID=PpMADS11:6657-6698;Name=no_name;Parent=XS:TEMP:77593
scaffold_3	.	exon	13599094	13599135	.	+	.	ID=PpMADS11:6830-6871;Name=no_name;Parent=XS:TEMP:77593
scaffold_3	.	exon	13599291	13599466	.	+	.	ID=PpMADS11:7027-7202;Name=no_name;Parent=XS:TEMP:77593
scaffold_3	.	exon	13599583	13599769	.	+	.	ID=PpMADS11:7319-7505;Name=no_name;Parent=XS:TEMP:77593
scaffold_3	.	CDS	13593518	13593744	.	+	.	ID=PpMADS11:993-1480-cds;Name=no_name-cds;Parent=XS:TEMP:77593
scaffold_3	.	CDS	13598095	13598179	.	+	.	ID=PpMADS11:5831-5915-cds;Name=no_name-cds;Parent=XS:TEMP:77593
scaffold_3	.	CDS	13598577	13598638	.	+	.	ID=PpMADS11:6313-6374-cds;Name=no_name-cds;Parent=XS:TEMP:77593
scaffold_3	.	CDS	13598723	13598822	.	+	.	ID=PpMADS11:6459-6558-cds;Name=no_name-cds;Parent=XS:TEMP:77593
scaffold_3	.	CDS	13598921	13598962	.	+	.	ID=PpMADS11:6657-6698-cds;Name=no_name-cds;Parent=XS:TEMP:77593
scaffold_3	.	CDS	13599094	13599135	.	+	.	ID=PpMADS11:6830-6871-cds;Name=no_name-cds;Parent=XS:TEMP:77593
scaffold_3	.	CDS	13599291	13599466	.	+	.	ID=PpMADS11:7027-7202-cds;Name=no_name-cds;Parent=XS:TEMP:77593
scaffold_3	.	CDS	13599583	13599586	.	+	.	ID=PpMADS11:7319-7505-cds;Name=no_name-cds;Parent=XS:TEMP:77593
scaffold_3	.	gene	10529378	10530747	.	+	.	ID=PpMADS12;Name=PpMADS12;Dbxref=GFF_source:user
scaffold_3	.	mRNA	10529378	10530747	.	+	.	ID=XS:TEMP:72598;Name=GN:TEMP:83933;Parent=PpMADS12;date=Fri Dec 31 17:00:52 EST 2010
scaffold_3	.	exon	10529378	10530747	.	+	.	ID=PpMADS12:1-1370;Name=no_name;Parent=XS:TEMP:72598
scaffold_3	.	CDS	10529378	10530547	.	+	.	ID=PpMADS12:1-1370-cds;Name=no_name-cds;Parent=XS:TEMP:72598
scaffold_3	.	gene	1522635	1523303	.	-	.	ID=PpMADS13;Name=PpMADS13
scaffold_3	.	mRNA	1522635	1523303	.	-	.	ID=XS:TEMP:6184;Name=GN:TEMP:23178;Parent=PpMADS13;date=Thu Apr 12 15:04:16 EDT 2012
scaffold_3	.	exon	1522635	1523303	.	-	.	ID=PpMADS13:2303-1632;Name=Q40703;Parent=XS:TEMP:6184
scaffold_3	.	CDS	1522635	1523303	.	-	.	ID=PpMADS13:2303-1632-cds;Name=Q40703-cds;Parent=XS:TEMP:6184
scaffold_3	.	gene	1703484	1704182	.	+	.	ID=PpMADS14;Name=PpMADS14;Dbxref=GFF_source:user
scaffold_3	.	mRNA	1703484	1704182	.	+	.	ID=XS:TEMP:54532;Name=GN:TEMP:36698;Parent=PpMADS14;date=Thu Aug 25 15:29:42 EDT 2011
scaffold_3	.	exon	1703484	1704182	.	+	.	ID=PpMADS14:1-699;Name=no_name;Parent=XS:TEMP:54532
scaffold_3	.	CDS	1703484	1704182	.	+	.	ID=PpMADS14:1-699-cds;Name=no_name-cds;Parent=XS:TEMP:54532
scaffold_7	.	gene	12850101	12850967	.	-	.	ID=PpMADS16;Name=PpMADS16;Dbxref=GFF_source:user
scaffold_7	.	mRNA	12850101	12850967	.	-	.	ID=XS:TEMP:11121;Name=GN:TEMP:12627;Parent=PpMADS16
scaffold_7	.	exon	12850101	12850967	.	-	.	ID=PpMADS16:5001-4135;Name=no_name;Parent=XS:TEMP:11121
scaffold_7	.	CDS	12850320	12850967	.	-	.	ID=PpMADS16:5001-4135-cds;Name=no_name-cds;Parent=XS:TEMP:11121
scaffold_7	.	gene	9086647	9089466	.	+	.	ID=PpMADS17;Name=PpMADS17;Dbxref=GFF_source:user
scaffold_7	.	mRNA	9086647	9089466	.	+	.	ID=XS:TEMP:88918;Name=GN:TEMP:27650;Parent=PpMADS17;date=Thu May 12 12:03:42 EDT 2011
scaffold_7	.	exon	9086647	9086828	.	+	.	ID=PpMADS17:601-782;Name=no_name;Parent=XS:TEMP:88918
scaffold_7	.	exon	9087331	9087388	.	+	.	ID=PpMADS17:1285-1342;Name=no_name;Parent=XS:TEMP:88918
scaffold_7	.	exon	9087766	9087857	.	+	.	ID=PpMADS17:1720-1811;Name=no_name;Parent=XS:TEMP:88918
scaffold_7	.	exon	9088039	9088138	.	+	.	ID=PpMADS17:1993-2092;Name=no_name;Parent=XS:TEMP:88918
scaffold_7	.	exon	9088236	9088277	.	+	.	ID=PpMADS17:2190-2231;Name=no_name;Parent=XS:TEMP:88918
scaffold_7	.	exon	9088449	9088490	.	+	.	ID=PpMADS17:2403-2444;Name=no_name;Parent=XS:TEMP:88918
scaffold_7	.	exon	9088575	9088693	.	+	.	ID=PpMADS17:2529-2647;Name=no_name;Parent=XS:TEMP:88918
scaffold_7	.	exon	9088868	9089466	.	+	.	ID=PpMADS17:2822-3420;Name=no_name;Parent=XS:TEMP:88918
scaffold_7	.	CDS	9086647	9086828	.	+	.	ID=PpMADS17:601-782-cds;Name=no_name-cds;Parent=XS:TEMP:88918
scaffold_7	.	CDS	9087331	9087388	.	+	.	ID=PpMADS17:1285-1342-cds;Name=no_name-cds;Parent=XS:TEMP:88918
scaffold_7	.	CDS	9087766	9087857	.	+	.	ID=PpMADS17:1720-1811-cds;Name=no_name-cds;Parent=XS:TEMP:88918
scaffold_7	.	CDS	9088039	9088138	.	+	.	ID=PpMADS17:1993-2092-cds;Name=no_name-cds;Parent=XS:TEMP:88918
scaffold_7	.	CDS	9088236	9088277	.	+	.	ID=PpMADS17:2190-2231-cds;Name=no_name-cds;Parent=XS:TEMP:88918
scaffold_7	.	CDS	9088449	9088490	.	+	.	ID=PpMADS17:2403-2444-cds;Name=no_name-cds;Parent=XS:TEMP:88918
scaffold_7	.	CDS	9088575	9088693	.	+	.	ID=PpMADS17:2529-2647-cds;Name=no_name-cds;Parent=XS:TEMP:88918
scaffold_7	.	CDS	9088868	9088964	.	+	.	ID=PpMADS17:2822-3420-cds;Name=no_name-cds;Parent=XS:TEMP:88918
scaffold_6	.	gene	20249114	20249611	.	+	.	ID=PpMADS05;Name=PpMADS05;Dbxref=GFF_source:user
scaffold_6	.	mRNA	20249114	20249611	.	+	.	ID=XS:TEMP:80265;Name=GN:TEMP:7542;Parent=PpMADS05;date=Sun Jan 02 10:51:07 EST 2011
scaffold_6	.	exon	20249114	20249611	.	+	.	ID=PpMADS05:1-669;Name=no_name;Parent=XS:TEMP:80265
scaffold_6	.	CDS	20249114	20249611	.	+	.	ID=PpMADS05:1-669-cds;Name=no_name-cds;Parent=XS:TEMP:80265
scaffold_6	.	gene	25666832	25667581	.	+	.	ID=PpMADS06;Name=PpMADS06;Dbxref=GFF_source:user
scaffold_6	.	mRNA	25666832	25667581	.	+	.	ID=XS:TEMP:69303;Name=GN:TEMP:38956;Parent=PpMADS06;date=Mon Dec 27 16:50:20 EST 2010
scaffold_6	.	exon	25666832	25667581	.	+	.	ID=PpMADS06:1-750;Name=no_name;Parent=XS:TEMP:69303
scaffold_6	.	CDS	25666832	25667581	.	+	.	ID=PpMADS06:1-750-cds;Name=no_name-cds;Parent=XS:TEMP:69303
scaffold_6	.	gene	25661232	25661963	.	+	.	ID=PpMADS07;Name=PpMADS07;Dbxref=GFF_source:user
scaffold_6	.	mRNA	25661232	25661963	.	+	.	ID=XS:TEMP:83804;Name=GN:TEMP:8387;Parent=PpMADS07;date=Mon Dec 27 16:55:10 EST 2010
scaffold_6	.	exon	25661232	25661963	.	+	.	ID=PpMADS07:1-732;Name=no_name;Parent=XS:TEMP:83804
scaffold_6	.	CDS	25661232	25661963	.	+	.	ID=PpMADS07:1-732-cds;Name=no_name-cds;Parent=XS:TEMP:83804
scaffold_1	.	gene	27954743	27957462	.	+	.	ID=PpMADS18;Name=PpMADS18;Dbxref=GFF_source:user
scaffold_1	.	mRNA	27954743	27957462	.	+	.	ID=XS:TEMP:72266;Name=GN:TEMP:6477;Alias=GN:TEMP:64943,GN:TEMP:64374;Parent=PpMADS18
scaffold_1	.	exon	27954743	27955045	.	+	.	ID=PpMADS18:1949-2251;Name=no_name;Parent=XS:TEMP:72266
scaffold_1	.	exon	27956016	27956094	.	+	.	ID=PpMADS18:3222-3300;Name=no_name;Parent=XS:TEMP:72266
scaffold_1	.	exon	27956218	27956282	.	+	.	ID=PpMADS18:3424-3488;Name=no_name;Parent=XS:TEMP:72266
scaffold_1	.	exon	27956370	27956469	.	+	.	ID=PpMADS18:3576-3675;Name=no_name;Parent=XS:TEMP:72266
scaffold_1	.	exon	27956554	27956595	.	+	.	ID=PpMADS18:3760-3801;Name=no_name;Parent=XS:TEMP:72266
scaffold_1	.	exon	27956688	27956729	.	+	.	ID=PpMADS18:3894-3935;Name=no_name;Parent=XS:TEMP:72266
scaffold_1	.	exon	27956927	27957030	.	+	.	ID=PpMADS18:4133-4236;Name=no_name;Parent=XS:TEMP:72266
scaffold_1	.	exon	27957161	27957462	.	+	.	ID=PpMADS18:4367-4668;Name=no_name;Parent=XS:TEMP:72266
scaffold_1	.	CDS	27954861	27955045	.	+	.	ID=PpMADS18:1949-2251-cds;Name=no_name-cds;Parent=XS:TEMP:72266
scaffold_1	.	CDS	27956016	27956094	.	+	.	ID=PpMADS18:3222-3300-cds;Name=no_name-cds;Parent=XS:TEMP:72266
scaffold_1	.	CDS	27956218	27956282	.	+	.	ID=PpMADS18:3424-3488-cds;Name=no_name-cds;Parent=XS:TEMP:72266
scaffold_1	.	CDS	27956370	27956469	.	+	.	ID=PpMADS18:3576-3675-cds;Name=no_name-cds;Parent=XS:TEMP:72266
scaffold_1	.	CDS	27956554	27956595	.	+	.	ID=PpMADS18:3760-3801-cds;Name=no_name-cds;Parent=XS:TEMP:72266
scaffold_1	.	CDS	27956688	27956729	.	+	.	ID=PpMADS18:3894-3935-cds;Name=no_name-cds;Parent=XS:TEMP:72266
scaffold_1	.	CDS	27956927	27957030	.	+	.	ID=PpMADS18:4133-4236-cds;Name=no_name-cds;Parent=XS:TEMP:72266
scaffold_1	.	CDS	27957161	27957260	.	+	.	ID=PpMADS18:4367-4668-cds;Name=no_name-cds;Parent=XS:TEMP:72266
scaffold_1	.	gene	27947014	27950744	.	+	.	ID=PpMADS19;Name=PpMADS19;Dbxref=GFF_source:user
scaffold_1	.	mRNA	27947014	27950744	.	+	.	ID=XS:TEMP:80810;Name=GN:TEMP:61226;Parent=PpMADS19;date=Fri Apr 01 11:24:10 EDT 2011
scaffold_1	.	exon	27947014	27947451	.	+	.	ID=PpMADS19:15-452;Name=no_name;Parent=XS:TEMP:80810
scaffold_1	.	exon	27948617	27948695	.	+	.	ID=PpMADS19:1618-1696;Name=no_name;Parent=XS:TEMP:80810
scaffold_1	.	exon	27949260	27949321	.	+	.	ID=PpMADS19:2261-2322;Name=no_name;Parent=XS:TEMP:80810
scaffold_1	.	exon	27949434	27949533	.	+	.	ID=PpMADS19:2435-2534;Name=no_name;Parent=XS:TEMP:80810
scaffold_1	.	exon	27949784	27949825	.	+	.	ID=PpMADS19:2785-2826;Name=no_name;Parent=XS:TEMP:80810
scaffold_1	.	exon	27949939	27949980	.	+	.	ID=PpMADS19:2940-2981;Name=no_name;Parent=XS:TEMP:80810
scaffold_1	.	exon	27950220	27950365	.	+	.	ID=PpMADS19:3221-3366;Name=no_name;Parent=XS:TEMP:80810
scaffold_1	.	exon	27950491	27950744	.	+	.	ID=PpMADS19:3492-3745;Name=no_name;Parent=XS:TEMP:80810
scaffold_1	.	CDS	27947267	27947451	.	+	.	ID=PpMADS19:15-452-cds;Name=no_name-cds;Parent=XS:TEMP:80810
scaffold_1	.	CDS	27948617	27948695	.	+	.	ID=PpMADS19:1618-1696-cds;Name=no_name-cds;Parent=XS:TEMP:80810
scaffold_1	.	CDS	27949260	27949321	.	+	.	ID=PpMADS19:2261-2322-cds;Name=no_name-cds;Parent=XS:TEMP:80810
scaffold_1	.	CDS	27949434	27949533	.	+	.	ID=PpMADS19:2435-2534-cds;Name=no_name-cds;Parent=XS:TEMP:80810
scaffold_1	.	CDS	27949784	27949825	.	+	.	ID=PpMADS19:2785-2826-cds;Name=no_name-cds;Parent=XS:TEMP:80810
scaffold_1	.	CDS	27949939	27949980	.	+	.	ID=PpMADS19:2940-2981-cds;Name=no_name-cds;Parent=XS:TEMP:80810
scaffold_1	.	CDS	27950220	27950365	.	+	.	ID=PpMADS19:3221-3366-cds;Name=no_name-cds;Parent=XS:TEMP:80810
scaffold_1	.	CDS	27950491	27950584	.	+	.	ID=PpMADS19:3492-3745-cds;Name=no_name-cds;Parent=XS:TEMP:80810
scaffold_1	.	gene	27203578	27208091	.	+	.	ID=PpMADS20;Name=PpMADS20;Dbxref=GFF_source:user
scaffold_1	.	mRNA	27203578	27208091	.	+	.	ID=XS:TEMP:66736;Name=GN:TEMP:88256;Parent=PpMADS20;date=Tue Jun 14 14:45:58 EDT 2011
scaffold_1	.	exon	27203578	27203792	.	+	.	ID=PpMADS20:3296-3510;Name=no_name;Parent=XS:TEMP:66736
scaffold_1	.	exon	27204217	27204467	.	+	.	ID=PpMADS20:3935-4185;Name=no_name;Parent=XS:TEMP:66736
scaffold_1	.	exon	27205132	27205188	.	+	.	ID=PpMADS20:4850-4906;Name=no_name;Parent=XS:TEMP:66736
scaffold_1	.	exon	27205279	27205297	.	+	.	ID=PpMADS20:4997-5015;Name=no_name;Parent=XS:TEMP:66736
scaffold_1	.	exon	27205434	27205498	.	+	.	ID=PpMADS20:5152-5216;Name=no_name;Parent=XS:TEMP:66736
scaffold_1	.	exon	27205586	27205601	.	+	.	ID=PpMADS20:5304-5319;Name=no_name;Parent=XS:TEMP:66736
scaffold_1	.	exon	27205726	27205787	.	+	.	ID=PpMADS20:5444-5505;Name=no_name;Parent=XS:TEMP:66736
scaffold_1	.	exon	27205919	27206015	.	+	.	ID=PpMADS20:5637-5733;Name=no_name;Parent=XS:TEMP:66736
scaffold_1	.	exon	27206592	27206639	.	+	.	ID=PpMADS20:6310-6357;Name=no_name;Parent=XS:TEMP:66736
scaffold_1	.	exon	27206718	27206845	.	+	.	ID=PpMADS20:6436-6563;Name=no_name;Parent=XS:TEMP:66736
scaffold_1	.	exon	27207109	27208091	.	+	.	ID=PpMADS20:6827-7809;Name=no_name;Parent=XS:TEMP:66736
scaffold_1	.	CDS	27204283	27204467	.	+	.	ID=PpMADS20:3935-4185-cds;Name=no_name-cds;Parent=XS:TEMP:66736
scaffold_1	.	CDS	27205132	27205188	.	+	.	ID=PpMADS20:4850-4906-cds;Name=no_name-cds;Parent=XS:TEMP:66736
scaffold_1	.	CDS	27205279	27205297	.	+	.	ID=PpMADS20:4997-5015-cds;Name=no_name-cds;Parent=XS:TEMP:66736
scaffold_1	.	CDS	27205434	27205498	.	+	.	ID=PpMADS20:5152-5216-cds;Name=no_name-cds;Parent=XS:TEMP:66736
scaffold_1	.	CDS	27205586	27205601	.	+	.	ID=PpMADS20:5304-5319-cds;Name=no_name-cds;Parent=XS:TEMP:66736
scaffold_1	.	CDS	27205726	27205787	.	+	.	ID=PpMADS20:5444-5505-cds;Name=no_name-cds;Parent=XS:TEMP:66736
scaffold_1	.	CDS	27205919	27206015	.	+	.	ID=PpMADS20:5637-5733-cds;Name=no_name-cds;Parent=XS:TEMP:66736
scaffold_1	.	CDS	27206592	27206639	.	+	.	ID=PpMADS20:6310-6357-cds;Name=no_name-cds;Parent=XS:TEMP:66736
scaffold_1	.	CDS	27206718	27206845	.	+	.	ID=PpMADS20:6436-6563-cds;Name=no_name-cds;Parent=XS:TEMP:66736
scaffold_1	.	CDS	27207109	27207511	.	+	.	ID=PpMADS20:6827-7809-cds;Name=no_name-cds;Parent=XS:TEMP:66736
scaffold_1	.	gene	22775538	22780294	.	+	.	ID=PpMADS21;Name=PpMADS21;Dbxref=GFF_source:user
scaffold_1	.	mRNA	22775538	22780294	.	+	.	ID=XS:TEMP:904;Name=GN:TEMP:88661;Parent=PpMADS21;date=Thu Jan 06 10:03:24 EST 2011
scaffold_1	.	exon	22775538	22775826	.	+	.	ID=PpMADS21:897-1185;Name=no_name;Parent=XS:TEMP:904
scaffold_1	.	exon	22777881	22777959	.	+	.	ID=PpMADS21:3240-3318;Name=no_name;Parent=XS:TEMP:904
scaffold_1	.	exon	22778283	22778350	.	+	.	ID=PpMADS21:3642-3709;Name=no_name;Parent=XS:TEMP:904
scaffold_1	.	exon	22778444	22778543	.	+	.	ID=PpMADS21:3803-3902;Name=no_name;Parent=XS:TEMP:904
scaffold_1	.	exon	22778778	22778819	.	+	.	ID=PpMADS21:4137-4178;Name=no_name;Parent=XS:TEMP:904
scaffold_1	.	exon	22778947	22778988	.	+	.	ID=PpMADS21:4306-4347;Name=no_name;Parent=XS:TEMP:904
scaffold_1	.	exon	22779437	22779567	.	+	.	ID=PpMADS21:4796-4926;Name=no_name;Parent=XS:TEMP:904
scaffold_1	.	exon	22779821	22780294	.	+	.	ID=PpMADS21:5180-5653;Name=no_name;Parent=XS:TEMP:904
scaffold_1	.	CDS	22775642	22775826	.	+	.	ID=PpMADS21:897-1185-cds;Name=no_name-cds;Parent=XS:TEMP:904
scaffold_1	.	CDS	22777881	22777959	.	+	.	ID=PpMADS21:3240-3318-cds;Name=no_name-cds;Parent=XS:TEMP:904
scaffold_1	.	CDS	22778283	22778350	.	+	.	ID=PpMADS21:3642-3709-cds;Name=no_name-cds;Parent=XS:TEMP:904
scaffold_1	.	CDS	22778444	22778543	.	+	.	ID=PpMADS21:3803-3902-cds;Name=no_name-cds;Parent=XS:TEMP:904
scaffold_1	.	CDS	22778778	22778819	.	+	.	ID=PpMADS21:4137-4178-cds;Name=no_name-cds;Parent=XS:TEMP:904
scaffold_1	.	CDS	22778947	22778988	.	+	.	ID=PpMADS21:4306-4347-cds;Name=no_name-cds;Parent=XS:TEMP:904
scaffold_1	.	CDS	22779437	22779567	.	+	.	ID=PpMADS21:4796-4926-cds;Name=no_name-cds;Parent=XS:TEMP:904
scaffold_1	.	CDS	22779821	22779896	.	+	.	ID=PpMADS21:5180-5653-cds;Name=no_name-cds;Parent=XS:TEMP:904
scaffold_2	.	gene	17024030	17029750	.	-	.	ID=PpMADS22;Name=PpMADS22;Dbxref=GFF_source:user
scaffold_2	.	mRNA	17024030	17029750	.	-	.	ID=XS:TEMP:45242;Name=GN:TEMP:28518;Parent=PpMADS22;date=Fri May 27 11:15:49 EDT 2011
scaffold_2	.	exon	17029071	17029750	.	-	.	ID=PpMADS22:6381-5702;Name=no_name;Parent=XS:TEMP:45242
scaffold_2	.	exon	17025632	17025719	.	-	.	ID=PpMADS22:2350-2263;Name=no_name;Parent=XS:TEMP:45242
scaffold_2	.	exon	17025414	17025475	.	-	.	ID=PpMADS22:2106-2045;Name=no_name;Parent=XS:TEMP:45242
scaffold_2	.	exon	17025190	17025289	.	-	.	ID=PpMADS22:1920-1821;Name=no_name;Parent=XS:TEMP:45242
scaffold_2	.	exon	17025033	17025074	.	-	.	ID=PpMADS22:1705-1664;Name=no_name;Parent=XS:TEMP:45242
scaffold_2	.	exon	17024854	17024895	.	-	.	ID=PpMADS22:1526-1485;Name=no_name;Parent=XS:TEMP:45242
scaffold_2	.	exon	17024030	17024673	.	-	.	ID=PpMADS22:1304-661;Name=no_name;Parent=XS:TEMP:45242
scaffold_2	.	CDS	17029071	17029252	.	-	.	ID=PpMADS22:6381-5702-cds;Name=no_name-cds;Parent=XS:TEMP:45242
scaffold_2	.	CDS	17025632	17025719	.	-	.	ID=PpMADS22:2350-2263-cds;Name=no_name-cds;Parent=XS:TEMP:45242
scaffold_2	.	CDS	17025414	17025475	.	-	.	ID=PpMADS22:2106-2045-cds;Name=no_name-cds;Parent=XS:TEMP:45242
scaffold_2	.	CDS	17025190	17025289	.	-	.	ID=PpMADS22:1920-1821-cds;Name=no_name-cds;Parent=XS:TEMP:45242
scaffold_2	.	CDS	17025033	17025074	.	-	.	ID=PpMADS22:1705-1664-cds;Name=no_name-cds;Parent=XS:TEMP:45242
scaffold_2	.	CDS	17024854	17024895	.	-	.	ID=PpMADS22:1526-1485-cds;Name=no_name-cds;Parent=XS:TEMP:45242
scaffold_2	.	CDS	17024542	17024673	.	-	.	ID=PpMADS22:1304-661-cds;Name=no_name-cds;Parent=XS:TEMP:45242
scaffold_2	.	gene	17015682	17019665	.	+	.	ID=PpMADS23;Name=PpMADS23;Dbxref=GFF_source:user
scaffold_2	.	mRNA	17015682	17019665	.	+	.	ID=XS:TEMP:52099;Name=GN:TEMP:36271;Parent=PpMADS23;date=Mon Apr 04 16:01:24 EDT 2011
scaffold_2	.	exon	17015682	17015863	.	+	.	ID=PpMADS23:1001-1182;Name=no_name;Parent=XS:TEMP:52099
scaffold_2	.	exon	17018281	17018356	.	+	.	ID=PpMADS23:3600-3675;Name=no_name;Parent=XS:TEMP:52099
scaffold_2	.	exon	17018486	17018547	.	+	.	ID=PpMADS23:3805-3866;Name=no_name;Parent=XS:TEMP:52099
scaffold_2	.	exon	17018682	17018781	.	+	.	ID=PpMADS23:4001-4100;Name=no_name;Parent=XS:TEMP:52099
scaffold_2	.	exon	17018881	17018922	.	+	.	ID=PpMADS23:4200-4241;Name=no_name;Parent=XS:TEMP:52099
scaffold_2	.	exon	17019179	17019220	.	+	.	ID=PpMADS23:4498-4539;Name=no_name;Parent=XS:TEMP:52099
scaffold_2	.	exon	17019315	17019457	.	+	.	ID=PpMADS23:4634-4776;Name=no_name;Parent=XS:TEMP:52099
scaffold_2	.	exon	17019578	17019665	.	+	.	ID=PpMADS23:4897-4984;Name=no_name;Parent=XS:TEMP:52099
scaffold_2	.	CDS	17015682	17015863	.	+	.	ID=PpMADS23:1001-1182-cds;Name=no_name-cds;Parent=XS:TEMP:52099
scaffold_2	.	CDS	17018281	17018356	.	+	.	ID=PpMADS23:3600-3675-cds;Name=no_name-cds;Parent=XS:TEMP:52099
scaffold_2	.	CDS	17018486	17018547	.	+	.	ID=PpMADS23:3805-3866-cds;Name=no_name-cds;Parent=XS:TEMP:52099
scaffold_2	.	CDS	17018682	17018781	.	+	.	ID=PpMADS23:4001-4100-cds;Name=no_name-cds;Parent=XS:TEMP:52099
scaffold_2	.	CDS	17018881	17018922	.	+	.	ID=PpMADS23:4200-4241-cds;Name=no_name-cds;Parent=XS:TEMP:52099
scaffold_2	.	CDS	17019179	17019220	.	+	.	ID=PpMADS23:4498-4539-cds;Name=no_name-cds;Parent=XS:TEMP:52099
scaffold_2	.	CDS	17019315	17019457	.	+	.	ID=PpMADS23:4634-4776-cds;Name=no_name-cds;Parent=XS:TEMP:52099
scaffold_2	.	CDS	17019578	17019665	.	+	.	ID=PpMADS23:4897-4984-cds;Name=no_name-cds;Parent=XS:TEMP:52099
scaffold_4	.	gene	3457114	3463457	.	+	.	ID=PpMADS24;Name=PpMADS24;Dbxref=GFF_source:user
scaffold_4	.	mRNA	3457114	3463457	.	+	.	ID=XS:TEMP:26060;Name=GN:TEMP:61000;Parent=PpMADS24
scaffold_4	.	exon	3457114	3457343	.	+	.	ID=PpMADS24:5616-5845;Name=no_name;Parent=XS:TEMP:26060
scaffold_4	.	exon	3461204	3461288	.	+	.	ID=PpMADS24:9706-9790;Name=no_name;Parent=XS:TEMP:26060
scaffold_4	.	exon	3461842	3461903	.	+	.	ID=PpMADS24:10344-10405;Name=no_name;Parent=XS:TEMP:26060
scaffold_4	.	exon	3461992	3462091	.	+	.	ID=PpMADS24:10494-10593;Name=no_name;Parent=XS:TEMP:26060
scaffold_4	.	exon	3462234	3462275	.	+	.	ID=PpMADS24:10736-10777;Name=no_name;Parent=XS:TEMP:26060
scaffold_4	.	exon	3462872	3462913	.	+	.	ID=PpMADS24:11374-11415;Name=no_name;Parent=XS:TEMP:26060
scaffold_4	.	exon	3463062	3463231	.	+	.	ID=PpMADS24:11564-11733;Name=no_name;Parent=XS:TEMP:26060
scaffold_4	.	exon	3463368	3463457	.	+	.	ID=PpMADS24:11870-11959;Name=no_name;Parent=XS:TEMP:26060
scaffold_4	.	CDS	3457114	3457343	.	+	.	ID=PpMADS24:5616-5845-cds;Name=no_name-cds;Parent=XS:TEMP:26060
scaffold_4	.	CDS	3461204	3461288	.	+	.	ID=PpMADS24:9706-9790-cds;Name=no_name-cds;Parent=XS:TEMP:26060
scaffold_4	.	CDS	3461842	3461903	.	+	.	ID=PpMADS24:10344-10405-cds;Name=no_name-cds;Parent=XS:TEMP:26060
scaffold_4	.	CDS	3461992	3462091	.	+	.	ID=PpMADS24:10494-10593-cds;Name=no_name-cds;Parent=XS:TEMP:26060
scaffold_4	.	CDS	3462234	3462275	.	+	.	ID=PpMADS24:10736-10777-cds;Name=no_name-cds;Parent=XS:TEMP:26060
scaffold_4	.	CDS	3462872	3462913	.	+	.	ID=PpMADS24:11374-11415-cds;Name=no_name-cds;Parent=XS:TEMP:26060
scaffold_4	.	CDS	3463062	3463231	.	+	.	ID=PpMADS24:11564-11733-cds;Name=no_name-cds;Parent=XS:TEMP:26060
scaffold_4	.	CDS	3463368	3463371	.	+	.	ID=PpMADS24:11870-11959-cds;Name=no_name-cds;Parent=XS:TEMP:26060
scaffold_4	.	gene	3790238	3790801	.	+	.	ID=PpMADS25;Name=PpMADS25;Dbxref=GFF_source:user
scaffold_4	.	mRNA	3790238	3790801	.	+	.	ID=XS:TEMP:12335;Name=GN:TEMP:32774;Parent=PpMADS25;date=Sat Jan 01 16:32:35 EST 2011
scaffold_4	.	exon	3790238	3790801	.	+	.	ID=PpMADS25:1-760;Name=no_name;Parent=XS:TEMP:12335
scaffold_4	.	CDS	3790238	3790801	.	+	.	ID=PpMADS25:1-760-cds;Name=no_name-cds;Parent=XS:TEMP:12335
scaffold_4	.	gene	3787571	3788200	.	+	.	ID=PpMADS26;Name=PpMADS26;Dbxref=GFF_source:user
scaffold_4	.	mRNA	3787571	3788200	.	+	.	ID=XS:TEMP:42653;Name=GN:TEMP:77797;Parent=PpMADS26;date=Sat Jan 01 16:46:39 EST 2011
scaffold_4	.	exon	3787571	3788200	.	+	.	ID=PpMADS26:1-780;Name=no_name;Parent=XS:TEMP:42653
scaffold_4	.	CDS	3787571	3788200	.	+	.	ID=PpMADS26:1-780-cds;Name=no_name-cds;Parent=XS:TEMP:42653
scaffold_1	.	gene	3427794	3428396	.	+	.	ID=PpMADS27;Name=PpMADS27;Dbxref=GFF_source:user
scaffold_1	.	mRNA	3427794	3428396	.	+	.	ID=XS:TEMP:69986;Name=GN:TEMP:83974;Parent=PpMADS27;date=Sun Jan 02 10:19:02 EST 2011
scaffold_1	.	exon	3427794	3428396	.	+	.	ID=PpMADS27:1-843;Name=no_name;Parent=XS:TEMP:69986
scaffold_1	.	CDS	3427794	3428396	.	+	.	ID=PpMADS27:1-843-cds;Name=no_name-cds;Parent=XS:TEMP:69986
scaffold_8	.	gene	15767101	15767757	.	+	.	ID=PpMADS28;Name=PpMADS28;Dbxref=GFF_source:user
scaffold_8	.	mRNA	15767101	15767757	.	+	.	ID=XS:TEMP:59186;Name=GN:TEMP:35575;Parent=PpMADS28;date=Sun Jan 02 10:56:29 EST 2011
scaffold_8	.	exon	15767101	15767757	.	+	.	ID=PpMADS28:1-923;Name=no_name;Parent=XS:TEMP:59186
scaffold_8	.	CDS	15767101	15767757	.	+	.	ID=PpMADS28:1-923-cds;Name=no_name-cds;Parent=XS:TEMP:59186
scaffold_8	.	gene	15769668	15770391	.	+	.	ID=PpMADS29;Name=PpMADS29;Dbxref=GFF_source:user
scaffold_8	.	mRNA	15769668	15770391	.	+	.	ID=XS:TEMP:72839;Name=GN:TEMP:35910;Parent=PpMADS29;date=Thu Aug 18 11:12:38 EDT 2011
scaffold_8	.	exon	15769668	15770391	.	+	.	ID=PpMADS29:357-1079;Name=no_name;Parent=XS:TEMP:72839
scaffold_8	.	CDS	15769668	15770391	.	+	.	ID=PpMADS29:357-1079-cds;Name=no_name-cds;Parent=XS:TEMP:72839
scaffold_2	.	gene	506743	512100	.	+	.	ID=PpMADS30;Name=PpMADS30;Dbxref=GFF_source:user
scaffold_2	.	mRNA	506743	512100	.	+	.	ID=XS:TEMP:71503;Name=GN:TEMP:3941;Parent=PpMADS30;date=Fri Apr 22 16:51:00 EDT 2011
scaffold_2	.	exon	506743	507129	.	+	.	ID=PpMADS30:1796-2182;Name=no_name;Parent=XS:TEMP:71503
scaffold_2	.	exon	508819	508894	.	+	.	ID=PpMADS30:3872-3947;Name=no_name;Parent=XS:TEMP:71503
scaffold_2	.	exon	509635	509699	.	+	.	ID=PpMADS30:4688-4752;Name=no_name;Parent=XS:TEMP:71503
scaffold_2	.	exon	509782	509881	.	+	.	ID=PpMADS30:4835-4934;Name=no_name;Parent=XS:TEMP:71503
scaffold_2	.	exon	510017	510058	.	+	.	ID=PpMADS30:5070-5111;Name=no_name;Parent=XS:TEMP:71503
scaffold_2	.	exon	510526	510567	.	+	.	ID=PpMADS30:5579-5620;Name=no_name;Parent=XS:TEMP:71503
scaffold_2	.	exon	510682	510854	.	+	.	ID=PpMADS30:5735-5907;Name=no_name;Parent=XS:TEMP:71503
scaffold_2	.	exon	511735	512100	.	+	.	ID=PpMADS30:6788-7153;Name=no_name;Parent=XS:TEMP:71503
scaffold_2	.	CDS	506948	507129	.	+	.	ID=PpMADS30:1796-2182-cds;Name=no_name-cds;Parent=XS:TEMP:71503
scaffold_2	.	CDS	508819	508894	.	+	.	ID=PpMADS30:3872-3947-cds;Name=no_name-cds;Parent=XS:TEMP:71503
scaffold_2	.	CDS	509635	509699	.	+	.	ID=PpMADS30:4688-4752-cds;Name=no_name-cds;Parent=XS:TEMP:71503
scaffold_2	.	CDS	509782	509881	.	+	.	ID=PpMADS30:4835-4934-cds;Name=no_name-cds;Parent=XS:TEMP:71503
scaffold_2	.	CDS	510017	510058	.	+	.	ID=PpMADS30:5070-5111-cds;Name=no_name-cds;Parent=XS:TEMP:71503
scaffold_2	.	CDS	510526	510567	.	+	.	ID=PpMADS30:5579-5620-cds;Name=no_name-cds;Parent=XS:TEMP:71503
scaffold_2	.	CDS	510682	510854	.	+	.	ID=PpMADS30:5735-5907-cds;Name=no_name-cds;Parent=XS:TEMP:71503
scaffold_2	.	CDS	511735	511819	.	+	.	ID=PpMADS30:6788-7153-cds;Name=no_name-cds;Parent=XS:TEMP:71503
scaffold_6	.	gene	8809696	8810286	.	-	.	ID=PpMADS31;Name=PpMADS31;Dbxref=GFF_source:user
scaffold_6	.	mRNA	8809696	8810286	.	-	.	ID=XS:TEMP:6690;Name=GN:TEMP:77661;Parent=PpMADS31;date=Sun Jan 02 10:03:21 EST 2011
scaffold_6	.	exon	8809696	8810286	.	-	.	ID=PpMADS31:5001-4190;Name=no_name;Parent=XS:TEMP:6690
scaffold_6	.	CDS	8809696	8810286	.	-	.	ID=PpMADS31:5001-4190-cds;Name=no_name-cds;Parent=XS:TEMP:6690
scaffold_6	.	gene	8808054	8808572	.	-	.	ID=PpMADS32;Name=PpMADS32;Dbxref=GFF_source:user
scaffold_6	.	mRNA	8808054	8808572	.	-	.	ID=XS:TEMP:73523;Name=GN:TEMP:89908;Parent=PpMADS32;date=Sun Jan 02 10:03:27 EST 2011
scaffold_6	.	exon	8808054	8808572	.	-	.	ID=PpMADS32:3361-2563;Name=no_name;Parent=XS:TEMP:73523
scaffold_6	.	CDS	8808054	8808572	.	-	.	ID=PpMADS32:3361-2563-cds;Name=no_name-cds;Parent=XS:TEMP:73523
scaffold_8	.	gene	16070698	16071834	.	-	.	ID=PpMADS33;Name=PpMADS33;Dbxref=GFF_source:user
scaffold_8	.	mRNA	16070698	16071834	.	-	.	ID=XS:TEMP:60646;Name=GN:TEMP:81290;Parent=PpMADS33;date=Sun Jan 02 11:09:58 EST 2011
scaffold_8	.	exon	16070698	16071834	.	-	.	ID=PpMADS33:4965-3711;Name=no_name;Parent=XS:TEMP:60646
scaffold_8	.	CDS	16070698	16071834	.	-	.	ID=PpMADS33:4965-3711-cds;Name=no_name-cds;Parent=XS:TEMP:60646
scaffold_8	.	gene	16076150	16076977	.	-	.	ID=PpMADS34;Name=PpMADS34;Dbxref=GFF_source:user
scaffold_8	.	mRNA	16076150	16076977	.	-	.	ID=XS:TEMP:3428;Name=GN:TEMP:27287;Parent=PpMADS34;date=Sun Jan 02 11:04:09 EST 2011
scaffold_8	.	exon	16076150	16076977	.	-	.	ID=PpMADS34:5001-3998;Name=no_name;Parent=XS:TEMP:3428
scaffold_8	.	CDS	16076150	16076977	.	-	.	ID=PpMADS34:5001-3998-cds;Name=no_name-cds;Parent=XS:TEMP:3428
scaffold_5	.	gene	13613813	13615766	.	-	.	ID=PpMADS35;Name=PpMADS35;Dbxref=GFF_source:user
scaffold_5	.	mRNA	13613813	13615766	.	-	.	ID=XS:TEMP:62217;Name=GN:TEMP:83101;Parent=PpMADS35;date=Sun Jun 12 20:21:47 EDT 2011
scaffold_5	.	exon	13615505	13615766	.	-	.	ID=PpMADS35:5391-5130;Name=no_name;Parent=XS:TEMP:62217
scaffold_5	.	exon	13615299	13615377	.	-	.	ID=PpMADS35:5002-4924;Name=no_name;Parent=XS:TEMP:62217
scaffold_5	.	exon	13614929	13614993	.	-	.	ID=PpMADS35:4618-4554;Name=no_name;Parent=XS:TEMP:62217
scaffold_5	.	exon	13614718	13614817	.	-	.	ID=PpMADS35:4442-4343;Name=no_name;Parent=XS:TEMP:62217
scaffold_5	.	exon	13614541	13614582	.	-	.	ID=PpMADS35:4207-4166;Name=no_name;Parent=XS:TEMP:62217
scaffold_5	.	exon	13614403	13614444	.	-	.	ID=PpMADS35:4069-4028;Name=no_name;Parent=XS:TEMP:62217
scaffold_5	.	exon	13613813	13614299	.	-	.	ID=PpMADS35:3924-3438;Name=no_name;Parent=XS:TEMP:62217
scaffold_5	.	CDS	13615505	13615686	.	-	.	ID=PpMADS35:5391-5130-cds;Name=no_name-cds;Parent=XS:TEMP:62217
scaffold_5	.	CDS	13615299	13615377	.	-	.	ID=PpMADS35:5002-4924-cds;Name=no_name-cds;Parent=XS:TEMP:62217
scaffold_5	.	CDS	13614929	13614993	.	-	.	ID=PpMADS35:4618-4554-cds;Name=no_name-cds;Parent=XS:TEMP:62217
scaffold_5	.	CDS	13614718	13614817	.	-	.	ID=PpMADS35:4442-4343-cds;Name=no_name-cds;Parent=XS:TEMP:62217
scaffold_5	.	CDS	13614541	13614582	.	-	.	ID=PpMADS35:4207-4166-cds;Name=no_name-cds;Parent=XS:TEMP:62217
scaffold_5	.	CDS	13614403	13614444	.	-	.	ID=PpMADS35:4069-4028-cds;Name=no_name-cds;Parent=XS:TEMP:62217
scaffold_5	.	CDS	13614204	13614299	.	-	.	ID=PpMADS35:3924-3438-cds;Name=no_name-cds;Parent=XS:TEMP:62217
scaffold_5	.	gene	15841234	15844095	.	+	.	ID=PpMADS36;Name=PpMADS36;Dbxref=GFF_source:user
scaffold_5	.	mRNA	15841234	15844095	.	+	.	ID=XS:TEMP:33557;Name=GN:TEMP:577;Parent=PpMADS36;date=Tue Jun 14 14:16:14 EDT 2011
scaffold_5	.	exon	15841234	15841418	.	+	.	ID=PpMADS36:2001-2185;Name=no_name;Parent=XS:TEMP:33557
scaffold_5	.	exon	15841606	15841665	.	+	.	ID=PpMADS36:2373-2432;Name=no_name;Parent=XS:TEMP:33557
scaffold_5	.	exon	15841767	15841785	.	+	.	ID=PpMADS36:2534-2552;Name=no_name;Parent=XS:TEMP:33557
scaffold_5	.	exon	15841910	15841974	.	+	.	ID=PpMADS36:2677-2741;Name=no_name;Parent=XS:TEMP:33557
scaffold_5	.	exon	15842066	15842081	.	+	.	ID=PpMADS36:2833-2848;Name=no_name;Parent=XS:TEMP:33557
scaffold_5	.	exon	15842174	15842235	.	+	.	ID=PpMADS36:2941-3002;Name=no_name;Parent=XS:TEMP:33557
scaffold_5	.	exon	15842780	15842876	.	+	.	ID=PpMADS36:3547-3643;Name=no_name;Parent=XS:TEMP:33557
scaffold_5	.	exon	15843177	15843224	.	+	.	ID=PpMADS36:3944-3991;Name=no_name;Parent=XS:TEMP:33557
scaffold_5	.	exon	15843350	15843477	.	+	.	ID=PpMADS36:4117-4244;Name=no_name;Parent=XS:TEMP:33557
scaffold_5	.	exon	15843660	15844095	.	+	.	ID=PpMADS36:4427-4862;Name=no_name;Parent=XS:TEMP:33557
scaffold_5	.	CDS	15841234	15841418	.	+	.	ID=PpMADS36:2001-2185-cds;Name=no_name-cds;Parent=XS:TEMP:33557
scaffold_5	.	CDS	15841606	15841665	.	+	.	ID=PpMADS36:2373-2432-cds;Name=no_name-cds;Parent=XS:TEMP:33557
scaffold_5	.	CDS	15841767	15841785	.	+	.	ID=PpMADS36:2534-2552-cds;Name=no_name-cds;Parent=XS:TEMP:33557
scaffold_5	.	CDS	15841910	15841974	.	+	.	ID=PpMADS36:2677-2741-cds;Name=no_name-cds;Parent=XS:TEMP:33557
scaffold_5	.	CDS	15842066	15842081	.	+	.	ID=PpMADS36:2833-2848-cds;Name=no_name-cds;Parent=XS:TEMP:33557
scaffold_5	.	CDS	15842174	15842235	.	+	.	ID=PpMADS36:2941-3002-cds;Name=no_name-cds;Parent=XS:TEMP:33557
scaffold_5	.	CDS	15842780	15842876	.	+	.	ID=PpMADS36:3547-3643-cds;Name=no_name-cds;Parent=XS:TEMP:33557
scaffold_5	.	CDS	15843177	15843224	.	+	.	ID=PpMADS36:3944-3991-cds;Name=no_name-cds;Parent=XS:TEMP:33557
scaffold_5	.	CDS	15843350	15843477	.	+	.	ID=PpMADS36:4117-4244-cds;Name=no_name-cds;Parent=XS:TEMP:33557
scaffold_5	.	CDS	15843660	15844095	.	+	.	ID=PpMADS36:4427-4862-cds;Name=no_name-cds;Parent=XS:TEMP:33557
scaffold_5	.	gene	16634636	16637382	.	+	.	ID=PpMADS37;Name=PpMADS37;Dbxref=GFF_source:user
scaffold_5	.	mRNA	16634636	16637382	.	+	.	ID=XS:TEMP:55540;Name=GN:TEMP:27557;Parent=PpMADS37;date=Tue Apr 05 17:34:41 EDT 2011
scaffold_5	.	exon	16634636	16635095	.	+	.	ID=PpMADS37:978-1437;Name=no_name;Parent=XS:TEMP:55540
scaffold_5	.	exon	16636018	16636096	.	+	.	ID=PpMADS37:2360-2438;Name=no_name;Parent=XS:TEMP:55540
scaffold_5	.	exon	16636294	16636358	.	+	.	ID=PpMADS37:2636-2700;Name=no_name;Parent=XS:TEMP:55540
scaffold_5	.	exon	16636462	16636561	.	+	.	ID=PpMADS37:2804-2903;Name=no_name;Parent=XS:TEMP:55540
scaffold_5	.	exon	16636687	16636728	.	+	.	ID=PpMADS37:3029-3070;Name=no_name;Parent=XS:TEMP:55540
scaffold_5	.	exon	16636826	16636867	.	+	.	ID=PpMADS37:3168-3209;Name=no_name;Parent=XS:TEMP:55540
scaffold_5	.	exon	16636977	16637098	.	+	.	ID=PpMADS37:3319-3440;Name=no_name;Parent=XS:TEMP:55540
scaffold_5	.	exon	16637250	16637382	.	+	.	ID=PpMADS37:3592-3724;Name=no_name;Parent=XS:TEMP:55540
scaffold_5	.	CDS	16634911	16635095	.	+	.	ID=PpMADS37:978-1437-cds;Name=no_name-cds;Parent=XS:TEMP:55540
scaffold_5	.	CDS	16636018	16636096	.	+	.	ID=PpMADS37:2360-2438-cds;Name=no_name-cds;Parent=XS:TEMP:55540
scaffold_5	.	CDS	16636294	16636358	.	+	.	ID=PpMADS37:2636-2700-cds;Name=no_name-cds;Parent=XS:TEMP:55540
scaffold_5	.	CDS	16636462	16636561	.	+	.	ID=PpMADS37:2804-2903-cds;Name=no_name-cds;Parent=XS:TEMP:55540
scaffold_5	.	CDS	16636687	16636728	.	+	.	ID=PpMADS37:3029-3070-cds;Name=no_name-cds;Parent=XS:TEMP:55540
scaffold_5	.	CDS	16636826	16636867	.	+	.	ID=PpMADS37:3168-3209-cds;Name=no_name-cds;Parent=XS:TEMP:55540
scaffold_5	.	CDS	16636977	16637098	.	+	.	ID=PpMADS37:3319-3440-cds;Name=no_name-cds;Parent=XS:TEMP:55540
scaffold_5	.	CDS	16637250	16637382	.	+	.	ID=PpMADS37:3592-3724-cds;Name=no_name-cds;Parent=XS:TEMP:55540
scaffold_5	.	gene	16626155	16630522	.	+	.	ID=PpMADS38;Name=PpMADS38;Dbxref=GFF_source:user
scaffold_5	.	mRNA	16626155	16630522	.	+	.	ID=XS:TEMP:32172;Name=GN:TEMP:51852;Parent=PpMADS38;date=Fri Apr 01 11:43:43 EDT 2011
scaffold_5	.	exon	16626155	16626650	.	+	.	ID=PpMADS38:862-1357;Name=no_name;Parent=XS:TEMP:32172
scaffold_5	.	exon	16628960	16629038	.	+	.	ID=PpMADS38:3667-3745;Name=no_name;Parent=XS:TEMP:32172
scaffold_5	.	exon	16629207	16629268	.	+	.	ID=PpMADS38:3914-3975;Name=no_name;Parent=XS:TEMP:32172
scaffold_5	.	exon	16629379	16629478	.	+	.	ID=PpMADS38:4086-4185;Name=no_name;Parent=XS:TEMP:32172
scaffold_5	.	exon	16629682	16629723	.	+	.	ID=PpMADS38:4389-4430;Name=no_name;Parent=XS:TEMP:32172
scaffold_5	.	exon	16629851	16629892	.	+	.	ID=PpMADS38:4558-4599;Name=no_name;Parent=XS:TEMP:32172
scaffold_5	.	exon	16630003	16630154	.	+	.	ID=PpMADS38:4710-4861;Name=no_name;Parent=XS:TEMP:32172
scaffold_5	.	exon	16630258	16630522	.	+	.	ID=PpMADS38:4965-5229;Name=no_name;Parent=XS:TEMP:32172
scaffold_5	.	CDS	16626466	16626650	.	+	.	ID=PpMADS38:862-1357-cds;Name=no_name-cds;Parent=XS:TEMP:32172
scaffold_5	.	CDS	16628960	16629038	.	+	.	ID=PpMADS38:3667-3745-cds;Name=no_name-cds;Parent=XS:TEMP:32172
scaffold_5	.	CDS	16629207	16629268	.	+	.	ID=PpMADS38:3914-3975-cds;Name=no_name-cds;Parent=XS:TEMP:32172
scaffold_5	.	CDS	16629379	16629478	.	+	.	ID=PpMADS38:4086-4185-cds;Name=no_name-cds;Parent=XS:TEMP:32172
scaffold_5	.	CDS	16629682	16629723	.	+	.	ID=PpMADS38:4389-4430-cds;Name=no_name-cds;Parent=XS:TEMP:32172
scaffold_5	.	CDS	16629851	16629892	.	+	.	ID=PpMADS38:4558-4599-cds;Name=no_name-cds;Parent=XS:TEMP:32172
scaffold_5	.	CDS	16630003	16630154	.	+	.	ID=PpMADS38:4710-4861-cds;Name=no_name-cds;Parent=XS:TEMP:32172
scaffold_5	.	CDS	16630258	16630351	.	+	.	ID=PpMADS38:4965-5229-cds;Name=no_name-cds;Parent=XS:TEMP:32172
scaffold_5	.	gene	18297958	18298626	.	-	.	ID=PpMADS39;Name=PpMADS39;Dbxref=GFF_source:user
scaffold_5	.	mRNA	18297958	18298626	.	-	.	ID=XS:TEMP:55677;Name=GN:TEMP:6104;Parent=PpMADS39;date=Sat Jan 01 16:41:37 EST 2011
scaffold_5	.	exon	18297958	18298626	.	-	.	ID=PpMADS39:5001-4333;Name=no_name;Parent=XS:TEMP:55677
scaffold_5	.	CDS	18297958	18298626	.	-	.	ID=PpMADS39:5001-4333-cds;Name=no_name-cds;Parent=XS:TEMP:55677
scaffold_2	.	gene	14999498	15000190	.	-	.	ID=PpMADS40;Name=PpMADS40;Dbxref=GFF_source:user
scaffold_2	.	mRNA	14999498	15000190	.	-	.	ID=XS:TEMP:9539;Name=GN:TEMP:49644;Parent=PpMADS40;date=Sun Jan 09 12:27:13 EST 2011
scaffold_2	.	exon	14999498	15000190	.	-	.	ID=PpMADS40:5001-4309;Name=no_name;Parent=XS:TEMP:9539
scaffold_2	.	CDS	14999498	15000190	.	-	.	ID=PpMADS40:5001-4309-cds;Name=no_name-cds;Parent=XS:TEMP:9539
scaffold_2	.	gene	14135407	14136507	.	-	.	ID=PpMADS41;Name=PpMADS41;Dbxref=GFF_source:user
scaffold_2	.	mRNA	14135407	14136507	.	-	.	ID=XS:TEMP:40795;Name=GN:TEMP:11029;Parent=PpMADS41;date=Fri Dec 31 16:54:08 EST 2010
scaffold_2	.	exon	14135407	14136507	.	-	.	ID=PpMADS41:5001-3901;Name=no_name;Parent=XS:TEMP:40795
scaffold_2	.	CDS	14135407	14136507	.	-	.	ID=PpMADS41:5001-3901-cds;Name=no_name-cds;Parent=XS:TEMP:40795
scaffold_2	.	gene	13998378	13998857	.	+	.	ID=PpMADS42;Name=PpMADS42;Dbxref=GFF_source:user
scaffold_2	.	mRNA	13998378	13998857	.	+	.	ID=XS:TEMP:2633;Name=GN:TEMP:16193;Parent=PpMADS42;date=Mon Apr 09 12:54:00 EDT 2012
scaffold_2	.	exon	13998378	13998857	.	+	.	ID=PpMADS42:1-480;Name=no_name;Parent=XS:TEMP:2633
scaffold_2	.	CDS	13998378	13998857	.	+	.	ID=PpMADS42:1-480-cds;Name=no_name-cds;Parent=XS:TEMP:2633
scaffold_2	.	gene	3754018	3754614	.	+	.	ID=PpMADS43;Name=PpMADS43;Dbxref=GFF_source:user
scaffold_2	.	mRNA	3754018	3754614	.	+	.	ID=XS:TEMP:26172;Name=GN:TEMP:35820;Parent=PpMADS43;date=Thu Aug 18 11:11:08 EDT 2011
scaffold_2	.	exon	3754018	3754614	.	+	.	ID=PpMADS43:1-597;Name=no_name;Parent=XS:TEMP:26172
scaffold_2	.	CDS	3754018	3754614	.	+	.	ID=PpMADS43:1-597-cds;Name=no_name-cds;Parent=XS:TEMP:26172
scaffold_7	.	gene	17290479	17292740	.	+	.	ID=PpMADS44;Name=PpMADS44;Dbxref=GFF_source:user
scaffold_7	.	mRNA	17290479	17292740	.	+	.	ID=XS:TEMP:58141;Name=GN:TEMP:4835;Parent=PpMADS44;date=Tue May 10 14:41:47 EDT 2011
scaffold_7	.	exon	17290479	17290883	.	+	.	ID=PpMADS44:316-720;Name=no_name;Parent=XS:TEMP:58141
scaffold_7	.	exon	17291019	17291085	.	+	.	ID=PpMADS44:856-922;Name=no_name;Parent=XS:TEMP:58141
scaffold_7	.	exon	17291221	17291282	.	+	.	ID=PpMADS44:1058-1119;Name=no_name;Parent=XS:TEMP:58141
scaffold_7	.	exon	17291377	17291476	.	+	.	ID=PpMADS44:1214-1313;Name=no_name;Parent=XS:TEMP:58141
scaffold_7	.	exon	17291763	17291804	.	+	.	ID=PpMADS44:1600-1641;Name=no_name;Parent=XS:TEMP:58141
scaffold_7	.	exon	17291886	17291930	.	+	.	ID=PpMADS44:1723-1767;Name=no_name;Parent=XS:TEMP:58141
scaffold_7	.	exon	17292052	17292740	.	+	.	ID=PpMADS44:1889-2577;Name=no_name;Parent=XS:TEMP:58141
scaffold_7	.	CDS	17290696	17290883	.	+	.	ID=PpMADS44:316-720-cds;Name=no_name-cds;Parent=XS:TEMP:58141
scaffold_7	.	CDS	17291019	17291085	.	+	.	ID=PpMADS44:856-922-cds;Name=no_name-cds;Parent=XS:TEMP:58141
scaffold_7	.	CDS	17291221	17291282	.	+	.	ID=PpMADS44:1058-1119-cds;Name=no_name-cds;Parent=XS:TEMP:58141
scaffold_7	.	CDS	17291377	17291476	.	+	.	ID=PpMADS44:1214-1313-cds;Name=no_name-cds;Parent=XS:TEMP:58141
scaffold_7	.	CDS	17291763	17291804	.	+	.	ID=PpMADS44:1600-1641-cds;Name=no_name-cds;Parent=XS:TEMP:58141
scaffold_7	.	CDS	17291886	17291930	.	+	.	ID=PpMADS44:1723-1767-cds;Name=no_name-cds;Parent=XS:TEMP:58141
scaffold_7	.	CDS	17292052	17292255	.	+	.	ID=PpMADS44:1889-2577-cds;Name=no_name-cds;Parent=XS:TEMP:58141
scaffold_1	.	gene	44884660	44889611	.	-	.	ID=PpMADS45;Name=PpMADS45;Dbxref=GFF_source:user
scaffold_1	.	mRNA	44884660	44889611	.	-	.	ID=XS:TEMP:38302;Name=GN:TEMP:63631;Parent=PpMADS45;date=Fri May 27 12:18:21 EDT 2011
scaffold_1	.	exon	44889430	44889611	.	-	.	ID=PpMADS45:8977-8796;Name=no_name;Parent=XS:TEMP:38302
scaffold_1	.	exon	44886616	44886700	.	-	.	ID=PpMADS45:6066-5982;Name=no_name;Parent=XS:TEMP:38302
scaffold_1	.	exon	44886330	44886391	.	-	.	ID=PpMADS45:5757-5696;Name=no_name;Parent=XS:TEMP:38302
scaffold_1	.	exon	44885893	44885992	.	-	.	ID=PpMADS45:5358-5259;Name=no_name;Parent=XS:TEMP:38302
scaffold_1	.	exon	44885492	44885534	.	-	.	ID=PpMADS45:4900-4858;Name=no_name;Parent=XS:TEMP:38302
scaffold_1	.	exon	44885330	44885373	.	-	.	ID=PpMADS45:4739-4696;Name=no_name;Parent=XS:TEMP:38302
scaffold_1	.	exon	44885016	44885167	.	-	.	ID=PpMADS45:4533-4382;Name=no_name;Parent=XS:TEMP:38302
scaffold_1	.	exon	44884660	44884893	.	-	.	ID=PpMADS45:4259-4026;Name=no_name;Parent=XS:TEMP:38302
scaffold_1	.	CDS	44889430	44889611	.	-	.	ID=PpMADS45:8977-8796-cds;Name=no_name-cds;Parent=XS:TEMP:38302
scaffold_1	.	CDS	44886616	44886700	.	-	.	ID=PpMADS45:6066-5982-cds;Name=no_name-cds;Parent=XS:TEMP:38302
scaffold_1	.	CDS	44886330	44886391	.	-	.	ID=PpMADS45:5757-5696-cds;Name=no_name-cds;Parent=XS:TEMP:38302
scaffold_1	.	CDS	44885893	44885992	.	-	.	ID=PpMADS45:5358-5259-cds;Name=no_name-cds;Parent=XS:TEMP:38302
scaffold_1	.	CDS	44885492	44885534	.	-	.	ID=PpMADS45:4900-4858-cds;Name=no_name-cds;Parent=XS:TEMP:38302
scaffold_1	.	CDS	44885330	44885373	.	-	.	ID=PpMADS45:4739-4696-cds;Name=no_name-cds;Parent=XS:TEMP:38302
scaffold_1	.	CDS	44885016	44885167	.	-	.	ID=PpMADS45:4533-4382-cds;Name=no_name-cds;Parent=XS:TEMP:38302
scaffold_1	.	CDS	44884890	44884893	.	-	.	ID=PpMADS45:4259-4026-cds;Name=no_name-cds;Parent=XS:TEMP:38302
scaffold_1	.	gene	45010830	45015177	.	+	.	ID=PpMADS46;Name=PpMADS46;Dbxref=GFF_source:user
scaffold_1	.	mRNA	45010830	45015177	.	+	.	ID=XS:TEMP:71773;Name=GN:TEMP:2338;Parent=PpMADS46;date=Thu Apr 21 15:51:43 EDT 2011
scaffold_1	.	exon	45010830	45011186	.	+	.	ID=PpMADS46:1826-2182;Name=no_name;Parent=XS:TEMP:71773
scaffold_1	.	exon	45011420	45011507	.	+	.	ID=PpMADS46:2416-2503;Name=no_name;Parent=XS:TEMP:71773
scaffold_1	.	exon	45012880	45012941	.	+	.	ID=PpMADS46:3876-3937;Name=no_name;Parent=XS:TEMP:71773
scaffold_1	.	exon	45013753	45013852	.	+	.	ID=PpMADS46:4749-4848;Name=no_name;Parent=XS:TEMP:71773
scaffold_1	.	exon	45014178	45014219	.	+	.	ID=PpMADS46:5174-5215;Name=no_name;Parent=XS:TEMP:71773
scaffold_1	.	exon	45014629	45014670	.	+	.	ID=PpMADS46:5625-5666;Name=no_name;Parent=XS:TEMP:71773
scaffold_1	.	exon	45014785	45015177	.	+	.	ID=PpMADS46:5781-6173;Name=no_name;Parent=XS:TEMP:71773
scaffold_1	.	CDS	45011005	45011186	.	+	.	ID=PpMADS46:1826-2182-cds;Name=no_name-cds;Parent=XS:TEMP:71773
scaffold_1	.	CDS	45011420	45011507	.	+	.	ID=PpMADS46:2416-2503-cds;Name=no_name-cds;Parent=XS:TEMP:71773
scaffold_1	.	CDS	45012880	45012941	.	+	.	ID=PpMADS46:3876-3937-cds;Name=no_name-cds;Parent=XS:TEMP:71773
scaffold_1	.	CDS	45013753	45013852	.	+	.	ID=PpMADS46:4749-4848-cds;Name=no_name-cds;Parent=XS:TEMP:71773
scaffold_1	.	CDS	45014178	45014219	.	+	.	ID=PpMADS46:5174-5215-cds;Name=no_name-cds;Parent=XS:TEMP:71773
scaffold_1	.	CDS	45014629	45014670	.	+	.	ID=PpMADS46:5625-5666-cds;Name=no_name-cds;Parent=XS:TEMP:71773
scaffold_1	.	CDS	45014785	45014883	.	+	.	ID=PpMADS46:5781-6173-cds;Name=no_name-cds;Parent=XS:TEMP:71773
scaffold_1	.	gene	45765416	45784255	.	-	.	ID=PpMADS47;Name=PpMADS47;Dbxref=GFF_source:user
scaffold_1	.	mRNA	45765416	45784255	.	-	.	ID=XS:TEMP:70435;Name=GN:TEMP:67845;Parent=PpMADS47
scaffold_1	.	exon	45784074	45784255	.	-	.	ID=PpMADS47:20210-20029;Name=no_name;Parent=XS:TEMP:70435
scaffold_1	.	exon	45772145	45772223	.	-	.	ID=PpMADS47:8178-8100;Name=no_name;Parent=XS:TEMP:70435
scaffold_1	.	exon	45769268	45769329	.	-	.	ID=PpMADS47:5284-5223;Name=no_name;Parent=XS:TEMP:70435
scaffold_1	.	exon	45766077	45766176	.	-	.	ID=PpMADS47:2131-2032;Name=no_name;Parent=XS:TEMP:70435
scaffold_1	.	exon	45765937	45765978	.	-	.	ID=PpMADS47:1933-1892;Name=no_name;Parent=XS:TEMP:70435
scaffold_1	.	exon	45765770	45765853	.	-	.	ID=PpMADS47:1808-1725;Name=no_name;Parent=XS:TEMP:70435
scaffold_1	.	exon	45765416	45765640	.	-	.	ID=PpMADS47:1595-1371;Name=no_name;Parent=XS:TEMP:70435
scaffold_1	.	CDS	45784074	45784255	.	-	.	ID=PpMADS47:20210-20029-cds;Name=no_name-cds;Parent=XS:TEMP:70435
scaffold_1	.	CDS	45772145	45772223	.	-	.	ID=PpMADS47:8178-8100-cds;Name=no_name-cds;Parent=XS:TEMP:70435
scaffold_1	.	CDS	45769268	45769329	.	-	.	ID=PpMADS47:5284-5223-cds;Name=no_name-cds;Parent=XS:TEMP:70435
scaffold_1	.	CDS	45766077	45766176	.	-	.	ID=PpMADS47:2131-2032-cds;Name=no_name-cds;Parent=XS:TEMP:70435
scaffold_1	.	CDS	45765937	45765978	.	-	.	ID=PpMADS47:1933-1892-cds;Name=no_name-cds;Parent=XS:TEMP:70435
scaffold_1	.	CDS	45765770	45765853	.	-	.	ID=PpMADS47:1808-1725-cds;Name=no_name-cds;Parent=XS:TEMP:70435
scaffold_1	.	CDS	45765416	45765640	.	-	.	ID=PpMADS47:1595-1371-cds;Name=no_name-cds;Parent=XS:TEMP:70435
scaffold_1	.	gene	46199123	46199812	.	+	.	ID=PpMADS48;Name=PpMADS48;Dbxref=GFF_source:user
scaffold_1	.	mRNA	46199123	46199812	.	+	.	ID=XS:TEMP:75743;Name=GN:TEMP:76420;Parent=PpMADS48;date=Mon Apr 09 12:56:51 EDT 2012
scaffold_1	.	exon	46199123	46199812	.	+	.	ID=PpMADS48:1-690;Name=no_name;Parent=XS:TEMP:75743
scaffold_1	.	CDS	46199123	46199812	.	+	.	ID=PpMADS48:1-690-cds;Name=no_name-cds;Parent=XS:TEMP:75743
scaffold_1	.	gene	46342827	46351747	.	-	.	ID=PpMADS49;Name=PpMADS49;Dbxref=GFF_source:user
scaffold_1	.	mRNA	46342827	46351747	.	-	.	ID=XS:TEMP:45132;Name=GN:TEMP:81609;Alias=GN:TEMP:52695,GN:TEMP:59629,GN:TEMP:70801,GN:TEMP:63253;Parent=PpMADS49
scaffold_1	.	exon	46351673	46351747	.	-	.	ID=PpMADS49:12557-12483;Name=no_name;Parent=XS:TEMP:45132
scaffold_1	.	exon	46351274	46351455	.	-	.	ID=PpMADS49:12265-12084;Name=no_name;Parent=XS:TEMP:45132
scaffold_1	.	exon	46346297	46346375	.	-	.	ID=PpMADS49:7185-7107;Name=no_name;Parent=XS:TEMP:45132
scaffold_1	.	exon	46345219	46345280	.	-	.	ID=PpMADS49:6090-6029;Name=no_name;Parent=XS:TEMP:45132
scaffold_1	.	exon	46345027	46345126	.	-	.	ID=PpMADS49:5936-5837;Name=no_name;Parent=XS:TEMP:45132
scaffold_1	.	exon	46344709	46344750	.	-	.	ID=PpMADS49:5560-5519;Name=no_name;Parent=XS:TEMP:45132
scaffold_1	.	exon	46344525	46344566	.	-	.	ID=PpMADS49:5376-5335;Name=no_name;Parent=XS:TEMP:45132
scaffold_1	.	exon	46344195	46344388	.	-	.	ID=PpMADS49:5198-5005;Name=no_name;Parent=XS:TEMP:45132
scaffold_1	.	exon	46342827	46343058	.	-	.	ID=PpMADS49:3868-3637;Name=no_name;Parent=XS:TEMP:45132
scaffold_1	.	CDS	46351274	46351455	.	-	.	ID=PpMADS49:12265-12084-cds;Name=no_name-cds;Parent=XS:TEMP:45132
scaffold_1	.	CDS	46346297	46346375	.	-	.	ID=PpMADS49:7185-7107-cds;Name=no_name-cds;Parent=XS:TEMP:45132
scaffold_1	.	CDS	46345219	46345280	.	-	.	ID=PpMADS49:6090-6029-cds;Name=no_name-cds;Parent=XS:TEMP:45132
scaffold_1	.	CDS	46345027	46345126	.	-	.	ID=PpMADS49:5936-5837-cds;Name=no_name-cds;Parent=XS:TEMP:45132
scaffold_1	.	CDS	46344709	46344750	.	-	.	ID=PpMADS49:5560-5519-cds;Name=no_name-cds;Parent=XS:TEMP:45132
scaffold_1	.	CDS	46344525	46344566	.	-	.	ID=PpMADS49:5376-5335-cds;Name=no_name-cds;Parent=XS:TEMP:45132
scaffold_1	.	CDS	46344195	46344388	.	-	.	ID=PpMADS49:5198-5005-cds;Name=no_name-cds;Parent=XS:TEMP:45132
scaffold_1	.	CDS	46343052	46343058	.	-	.	ID=PpMADS49:3868-3637-cds;Name=no_name-cds;Parent=XS:TEMP:45132
scaffold_1	.	gene	46352298	46361046	.	-	.	ID=PpMADS50;Name=PpMADS50;Dbxref=GFF_source:user
scaffold_1	.	mRNA	46352298	46361046	.	-	.	ID=XS:TEMP:82916;Name=GN:TEMP:16187;Parent=PpMADS50
scaffold_1	.	exon	46360966	46361046	.	-	.	ID=PpMADS50:11895-11815;Name=no_name;Parent=XS:TEMP:82916
scaffold_1	.	exon	46360465	46360655	.	-	.	ID=PpMADS50:11504-11314;Name=no_name;Parent=XS:TEMP:82916
scaffold_1	.	exon	46357187	46357265	.	-	.	ID=PpMADS50:8114-8036;Name=no_name;Parent=XS:TEMP:82916
scaffold_1	.	exon	46353889	46353950	.	-	.	ID=PpMADS50:4799-4738;Name=no_name;Parent=XS:TEMP:82916
scaffold_1	.	exon	46353687	46353786	.	-	.	ID=PpMADS50:4635-4536;Name=no_name;Parent=XS:TEMP:82916
scaffold_1	.	exon	46353560	46353601	.	-	.	ID=PpMADS50:4450-4409;Name=no_name;Parent=XS:TEMP:82916
scaffold_1	.	exon	46353389	46353439	.	-	.	ID=PpMADS50:4288-4238;Name=no_name;Parent=XS:TEMP:82916
scaffold_1	.	exon	46353156	46353298	.	-	.	ID=PpMADS50:4147-4005;Name=no_name;Parent=XS:TEMP:82916
scaffold_1	.	exon	46352298	46352423	.	-	.	ID=PpMADS50:3272-3147;Name=no_name;Parent=XS:TEMP:82916
scaffold_1	.	CDS	46360465	46360655	.	-	.	ID=PpMADS50:11504-11314-cds;Name=no_name-cds;Parent=XS:TEMP:82916
scaffold_1	.	CDS	46357187	46357265	.	-	.	ID=PpMADS50:8114-8036-cds;Name=no_name-cds;Parent=XS:TEMP:82916
scaffold_1	.	CDS	46353889	46353950	.	-	.	ID=PpMADS50:4799-4738-cds;Name=no_name-cds;Parent=XS:TEMP:82916
scaffold_1	.	CDS	46353687	46353786	.	-	.	ID=PpMADS50:4635-4536-cds;Name=no_name-cds;Parent=XS:TEMP:82916
scaffold_1	.	CDS	46353560	46353601	.	-	.	ID=PpMADS50:4450-4409-cds;Name=no_name-cds;Parent=XS:TEMP:82916
scaffold_1	.	CDS	46353389	46353439	.	-	.	ID=PpMADS50:4288-4238-cds;Name=no_name-cds;Parent=XS:TEMP:82916
scaffold_1	.	CDS	46353156	46353298	.	-	.	ID=PpMADS50:4147-4005-cds;Name=no_name-cds;Parent=XS:TEMP:82916
scaffold_1	.	CDS	46352378	46352423	.	-	.	ID=PpMADS50:3272-3147-cds;Name=no_name-cds;Parent=XS:TEMP:82916
scaffold_1	.	gene	46361693	46371335	.	-	.	ID=PpMADS51;Name=PpMADS51;Dbxref=GFF_source:user
scaffold_1	.	mRNA	46361693	46371335	.	-	.	ID=XS:TEMP:36869;Name=GN:TEMP:56382;Parent=PpMADS51
scaffold_1	.	exon	46371271	46371335	.	-	.	ID=PpMADS51:9643-9579;Name=no_name;Parent=XS:TEMP:36869
scaffold_1	.	exon	46370751	46370946	.	-	.	ID=PpMADS51:9254-9059;Name=no_name;Parent=XS:TEMP:36869
scaffold_1	.	exon	46365907	46365985	.	-	.	ID=PpMADS51:4293-4215;Name=no_name;Parent=XS:TEMP:36869
scaffold_1	.	exon	46363659	46363723	.	-	.	ID=PpMADS51:2031-1967;Name=no_name;Parent=XS:TEMP:36869
scaffold_1	.	exon	46363461	46363560	.	-	.	ID=PpMADS51:1868-1769;Name=no_name;Parent=XS:TEMP:36869
scaffold_1	.	exon	46363220	46363261	.	-	.	ID=PpMADS51:1569-1528;Name=no_name;Parent=XS:TEMP:36869
scaffold_1	.	exon	46363024	46363065	.	-	.	ID=PpMADS51:1373-1332;Name=no_name;Parent=XS:TEMP:36869
scaffold_1	.	exon	46362697	46362890	.	-	.	ID=PpMADS51:1198-1005;Name=no_name;Parent=XS:TEMP:36869
scaffold_1	.	exon	46361693	46361910	.	-	.	ID=PpMADS51:218-1;Name=no_name;Parent=XS:TEMP:36869
scaffold_1	.	CDS	46370751	46370941	.	-	.	ID=PpMADS51:9254-9059-cds;Name=no_name-cds;Parent=XS:TEMP:36869
scaffold_1	.	CDS	46365907	46365985	.	-	.	ID=PpMADS51:4293-4215-cds;Name=no_name-cds;Parent=XS:TEMP:36869
scaffold_1	.	CDS	46363659	46363723	.	-	.	ID=PpMADS51:2031-1967-cds;Name=no_name-cds;Parent=XS:TEMP:36869
scaffold_1	.	CDS	46363461	46363560	.	-	.	ID=PpMADS51:1868-1769-cds;Name=no_name-cds;Parent=XS:TEMP:36869
scaffold_1	.	CDS	46363220	46363261	.	-	.	ID=PpMADS51:1569-1528-cds;Name=no_name-cds;Parent=XS:TEMP:36869
scaffold_1	.	CDS	46363024	46363065	.	-	.	ID=PpMADS51:1373-1332-cds;Name=no_name-cds;Parent=XS:TEMP:36869
scaffold_1	.	CDS	46362697	46362890	.	-	.	ID=PpMADS51:1198-1005-cds;Name=no_name-cds;Parent=XS:TEMP:36869
scaffold_1	.	CDS	46361901	46361910	.	-	.	ID=PpMADS51:218-1-cds;Name=no_name-cds;Parent=XS:TEMP:36869
scaffold_1	.	gene	46335129	46342354	.	-	.	ID=PpMADS52;Name=PpMADS52;Dbxref=GFF_source:user
scaffold_1	.	mRNA	46335129	46342354	.	-	.	ID=XS:TEMP:50609;Name=GN:TEMP:9284;Parent=PpMADS52;date=Fri Jun 17 11:49:21 EDT 2011
scaffold_1	.	exon	46342221	46342354	.	-	.	ID=PpMADS52:7408-7275;Name=no_name;Parent=XS:TEMP:50609
scaffold_1	.	exon	46341712	46341906	.	-	.	ID=PpMADS52:6960-6766;Name=no_name;Parent=XS:TEMP:50609
scaffold_1	.	exon	46338275	46338353	.	-	.	ID=PpMADS52:3407-3329;Name=no_name;Parent=XS:TEMP:50609
scaffold_1	.	exon	46337195	46337256	.	-	.	ID=PpMADS52:2310-2249;Name=no_name;Parent=XS:TEMP:50609
scaffold_1	.	exon	46336993	46337092	.	-	.	ID=PpMADS52:2146-2047;Name=no_name;Parent=XS:TEMP:50609
scaffold_1	.	exon	46336403	46336444	.	-	.	ID=PpMADS52:1498-1457;Name=no_name;Parent=XS:TEMP:50609
scaffold_1	.	exon	46336227	46336268	.	-	.	ID=PpMADS52:1322-1281;Name=no_name;Parent=XS:TEMP:50609
scaffold_1	.	exon	46335945	46336144	.	-	.	ID=PpMADS52:1198-999;Name=no_name;Parent=XS:TEMP:50609
scaffold_1	.	exon	46335129	46335386	.	-	.	ID=PpMADS52:440-183;Name=no_name;Parent=XS:TEMP:50609
scaffold_1	.	CDS	46341712	46341893	.	-	.	ID=PpMADS52:6960-6766-cds;Name=no_name-cds;Parent=XS:TEMP:50609
scaffold_1	.	CDS	46338275	46338353	.	-	.	ID=PpMADS52:3407-3329-cds;Name=no_name-cds;Parent=XS:TEMP:50609
scaffold_1	.	CDS	46337195	46337256	.	-	.	ID=PpMADS52:2310-2249-cds;Name=no_name-cds;Parent=XS:TEMP:50609
scaffold_1	.	CDS	46336993	46337092	.	-	.	ID=PpMADS52:2146-2047-cds;Name=no_name-cds;Parent=XS:TEMP:50609
scaffold_1	.	CDS	46336403	46336444	.	-	.	ID=PpMADS52:1498-1457-cds;Name=no_name-cds;Parent=XS:TEMP:50609
scaffold_1	.	CDS	46336227	46336268	.	-	.	ID=PpMADS52:1322-1281-cds;Name=no_name-cds;Parent=XS:TEMP:50609
scaffold_1	.	CDS	46335945	46336144	.	-	.	ID=PpMADS52:1198-999-cds;Name=no_name-cds;Parent=XS:TEMP:50609
scaffold_1	.	CDS	46335377	46335386	.	-	.	ID=PpMADS52:440-183-cds;Name=no_name-cds;Parent=XS:TEMP:50609
scaffold_1	.	gene	46383267	46389606	.	-	.	ID=PpMADS53;Name=PpMADS53;Dbxref=GFF_source:user
scaffold_1	.	mRNA	46383267	46389606	.	-	.	ID=XS:TEMP:1933;Name=GN:TEMP:9823;Parent=PpMADS53;date=Fri Jun 17 11:57:59 EDT 2011
scaffold_1	.	exon	46389433	46389606	.	-	.	ID=PpMADS53:9447-9274;Name=no_name;Parent=XS:TEMP:1933
scaffold_1	.	exon	46388927	46389122	.	-	.	ID=PpMADS53:8963-8768;Name=no_name;Parent=XS:TEMP:1933
scaffold_1	.	exon	46386230	46386308	.	-	.	ID=PpMADS53:6149-6071;Name=no_name;Parent=XS:TEMP:1933
scaffold_1	.	exon	46385702	46385763	.	-	.	ID=PpMADS53:5604-5543;Name=no_name;Parent=XS:TEMP:1933
scaffold_1	.	exon	46385517	46385616	.	-	.	ID=PpMADS53:5457-5358;Name=no_name;Parent=XS:TEMP:1933
scaffold_1	.	exon	46384978	46385019	.	-	.	ID=PpMADS53:4860-4819;Name=no_name;Parent=XS:TEMP:1933
scaffold_1	.	exon	46384802	46384843	.	-	.	ID=PpMADS53:4684-4643;Name=no_name;Parent=XS:TEMP:1933
scaffold_1	.	exon	46384526	46384722	.	-	.	ID=PpMADS53:4563-4367;Name=no_name;Parent=XS:TEMP:1933
scaffold_1	.	exon	46383267	46383503	.	-	.	ID=PpMADS53:3344-3108;Name=no_name;Parent=XS:TEMP:1933
scaffold_1	.	CDS	46388927	46389117	.	-	.	ID=PpMADS53:8963-8768-cds;Name=no_name-cds;Parent=XS:TEMP:1933
scaffold_1	.	CDS	46386230	46386308	.	-	.	ID=PpMADS53:6149-6071-cds;Name=no_name-cds;Parent=XS:TEMP:1933
scaffold_1	.	CDS	46385702	46385763	.	-	.	ID=PpMADS53:5604-5543-cds;Name=no_name-cds;Parent=XS:TEMP:1933
scaffold_1	.	CDS	46385517	46385616	.	-	.	ID=PpMADS53:5457-5358-cds;Name=no_name-cds;Parent=XS:TEMP:1933
scaffold_1	.	CDS	46384978	46385019	.	-	.	ID=PpMADS53:4860-4819-cds;Name=no_name-cds;Parent=XS:TEMP:1933
scaffold_1	.	CDS	46384802	46384843	.	-	.	ID=PpMADS53:4684-4643-cds;Name=no_name-cds;Parent=XS:TEMP:1933
scaffold_1	.	CDS	46384526	46384722	.	-	.	ID=PpMADS53:4563-4367-cds;Name=no_name-cds;Parent=XS:TEMP:1933
scaffold_1	.	CDS	46383494	46383503	.	-	.	ID=PpMADS53:3344-3108-cds;Name=no_name-cds;Parent=XS:TEMP:1933
scaffold_1	.	gene	46390695	46398550	.	-	.	ID=PpMADS54;Name=PpMADS54;Dbxref=GFF_source:user
scaffold_1	.	mRNA	46390695	46398550	.	-	.	ID=XS:TEMP:5438;Name=GN:TEMP:70924;Parent=PpMADS54;date=Fri Jun 17 12:12:57 EDT 2011
scaffold_1	.	exon	46398442	46398550	.	-	.	ID=PpMADS54:8568-8460;Name=no_name;Parent=XS:TEMP:5438
scaffold_1	.	exon	46397965	46398158	.	-	.	ID=PpMADS54:8176-7983;Name=no_name;Parent=XS:TEMP:5438
scaffold_1	.	exon	46393775	46393853	.	-	.	ID=PpMADS54:3871-3793;Name=no_name;Parent=XS:TEMP:5438
scaffold_1	.	exon	46392496	46392557	.	-	.	ID=PpMADS54:2575-2514;Name=no_name;Parent=XS:TEMP:5438
scaffold_1	.	exon	46392295	46392394	.	-	.	ID=PpMADS54:2412-2313;Name=no_name;Parent=XS:TEMP:5438
scaffold_1	.	exon	46391907	46391948	.	-	.	ID=PpMADS54:1966-1925;Name=no_name;Parent=XS:TEMP:5438
scaffold_1	.	exon	46391693	46391755	.	-	.	ID=PpMADS54:1773-1711;Name=no_name;Parent=XS:TEMP:5438
scaffold_1	.	exon	46391414	46391598	.	-	.	ID=PpMADS54:1616-1432;Name=no_name;Parent=XS:TEMP:5438
scaffold_1	.	exon	46390695	46390942	.	-	.	ID=PpMADS54:960-713;Name=no_name;Parent=XS:TEMP:5438
scaffold_1	.	CDS	46397965	46398152	.	-	.	ID=PpMADS54:8176-7983-cds;Name=no_name-cds;Parent=XS:TEMP:5438
scaffold_1	.	CDS	46393775	46393853	.	-	.	ID=PpMADS54:3871-3793-cds;Name=no_name-cds;Parent=XS:TEMP:5438
scaffold_1	.	CDS	46392496	46392557	.	-	.	ID=PpMADS54:2575-2514-cds;Name=no_name-cds;Parent=XS:TEMP:5438
scaffold_1	.	CDS	46392295	46392394	.	-	.	ID=PpMADS54:2412-2313-cds;Name=no_name-cds;Parent=XS:TEMP:5438
scaffold_1	.	CDS	46391907	46391948	.	-	.	ID=PpMADS54:1966-1925-cds;Name=no_name-cds;Parent=XS:TEMP:5438
scaffold_1	.	CDS	46391693	46391755	.	-	.	ID=PpMADS54:1773-1711-cds;Name=no_name-cds;Parent=XS:TEMP:5438
scaffold_1	.	CDS	46391414	46391598	.	-	.	ID=PpMADS54:1616-1432-cds;Name=no_name-cds;Parent=XS:TEMP:5438
scaffold_1	.	CDS	46390933	46390942	.	-	.	ID=PpMADS54:960-713-cds;Name=no_name-cds;Parent=XS:TEMP:5438
scaffold_1	.	gene	41122603	41127144	.	+	.	ID=PpMADS55;Name=PpMADS55;Dbxref=GFF_source:user
scaffold_1	.	mRNA	41122603	41127144	.	+	.	ID=XS:TEMP:25762;Name=GN:TEMP:57086;Parent=PpMADS55
scaffold_1	.	exon	41122603	41122942	.	+	.	ID=PpMADS55:4846-5185;Name=no_name;Parent=XS:TEMP:25762
scaffold_1	.	exon	41123762	41123815	.	+	.	ID=PpMADS55:6005-6058;Name=no_name;Parent=XS:TEMP:25762
scaffold_1	.	exon	41124105	41124147	.	+	.	ID=PpMADS55:6348-6390;Name=no_name;Parent=XS:TEMP:25762
scaffold_1	.	exon	41124238	41124299	.	+	.	ID=PpMADS55:6481-6542;Name=no_name;Parent=XS:TEMP:25762
scaffold_1	.	exon	41125107	41125160	.	+	.	ID=PpMADS55:7350-7403;Name=no_name;Parent=XS:TEMP:25762
scaffold_1	.	exon	41125304	41125403	.	+	.	ID=PpMADS55:7547-7646;Name=no_name;Parent=XS:TEMP:25762
scaffold_1	.	exon	41125501	41125551	.	+	.	ID=PpMADS55:7744-7794;Name=no_name;Parent=XS:TEMP:25762
scaffold_1	.	exon	41125906	41126015	.	+	.	ID=PpMADS55:8149-8258;Name=no_name;Parent=XS:TEMP:25762
scaffold_1	.	exon	41126098	41126293	.	+	.	ID=PpMADS55:8341-8536;Name=no_name;Parent=XS:TEMP:25762
scaffold_1	.	exon	41126696	41127144	.	+	.	ID=PpMADS55:8939-9387;Name=no_name;Parent=XS:TEMP:25762
scaffold_1	.	CDS	41122758	41122942	.	+	.	ID=PpMADS55:4846-5185-cds;Name=no_name-cds;Parent=XS:TEMP:25762
scaffold_1	.	CDS	41123762	41123815	.	+	.	ID=PpMADS55:6005-6058-cds;Name=no_name-cds;Parent=XS:TEMP:25762
scaffold_1	.	CDS	41124105	41124147	.	+	.	ID=PpMADS55:6348-6390-cds;Name=no_name-cds;Parent=XS:TEMP:25762
scaffold_1	.	CDS	41124238	41124299	.	+	.	ID=PpMADS55:6481-6542-cds;Name=no_name-cds;Parent=XS:TEMP:25762
scaffold_1	.	CDS	41125107	41125160	.	+	.	ID=PpMADS55:7350-7403-cds;Name=no_name-cds;Parent=XS:TEMP:25762
scaffold_1	.	CDS	41125304	41125403	.	+	.	ID=PpMADS55:7547-7646-cds;Name=no_name-cds;Parent=XS:TEMP:25762
scaffold_1	.	CDS	41125501	41125551	.	+	.	ID=PpMADS55:7744-7794-cds;Name=no_name-cds;Parent=XS:TEMP:25762
scaffold_1	.	CDS	41125906	41126015	.	+	.	ID=PpMADS55:8149-8258-cds;Name=no_name-cds;Parent=XS:TEMP:25762
scaffold_1	.	CDS	41126098	41126293	.	+	.	ID=PpMADS55:8341-8536-cds;Name=no_name-cds;Parent=XS:TEMP:25762
scaffold_1	.	CDS	41126696	41126836	.	+	.	ID=PpMADS55:8939-9387-cds;Name=no_name-cds;Parent=XS:TEMP:25762
scaffold_1	.	gene	39772940	39775684	.	-	.	ID=PpMADS56;Name=PpMADS56;Dbxref=GFF_source:user
scaffold_1	.	mRNA	39772940	39775684	.	-	.	ID=XS:TEMP:2923;Name=GN:TEMP:20360;Alias=GN:TEMP:62901,GN:TEMP:64210;Parent=PpMADS56
scaffold_1	.	exon	39775418	39775684	.	-	.	ID=PpMADS56:4574-4308;Name=no_name;Parent=XS:TEMP:2923
scaffold_1	.	exon	39775182	39775248	.	-	.	ID=PpMADS56:4138-4072;Name=no_name;Parent=XS:TEMP:2923
scaffold_1	.	exon	39774471	39774532	.	-	.	ID=PpMADS56:3422-3361;Name=no_name;Parent=XS:TEMP:2923
scaffold_1	.	exon	39774257	39774365	.	-	.	ID=PpMADS56:3255-3147;Name=no_name;Parent=XS:TEMP:2923
scaffold_1	.	exon	39773944	39773988	.	-	.	ID=PpMADS56:2878-2834;Name=no_name;Parent=XS:TEMP:2923
scaffold_1	.	exon	39772940	39773265	.	-	.	ID=PpMADS56:2155-1830;Name=no_name;Parent=XS:TEMP:2923
scaffold_1	.	CDS	39775418	39775605	.	-	.	ID=PpMADS56:4574-4308-cds;Name=no_name-cds;Parent=XS:TEMP:2923
scaffold_1	.	CDS	39775182	39775248	.	-	.	ID=PpMADS56:4138-4072-cds;Name=no_name-cds;Parent=XS:TEMP:2923
scaffold_1	.	CDS	39774471	39774532	.	-	.	ID=PpMADS56:3422-3361-cds;Name=no_name-cds;Parent=XS:TEMP:2923
scaffold_1	.	CDS	39774257	39774365	.	-	.	ID=PpMADS56:3255-3147-cds;Name=no_name-cds;Parent=XS:TEMP:2923
scaffold_1	.	CDS	39773944	39773988	.	-	.	ID=PpMADS56:2878-2834-cds;Name=no_name-cds;Parent=XS:TEMP:2923
scaffold_1	.	CDS	39773125	39773265	.	-	.	ID=PpMADS56:2155-1830-cds;Name=no_name-cds;Parent=XS:TEMP:2923
scaffold_6	.	gene	18701564	18705461	.	+	.	ID=PpMADS57;Name=PpMADS57;Dbxref=GFF_source:user
scaffold_6	.	mRNA	18701564	18705461	.	+	.	ID=XS:TEMP:75626;Name=GN:TEMP:80559;Parent=PpMADS57;date=Tue Jul 19 13:32:18 EDT 2011
scaffold_6	.	exon	18701564	18701745	.	+	.	ID=PpMADS57:1001-1182;Name=no_name;Parent=XS:TEMP:75626
scaffold_6	.	exon	18702720	18702798	.	+	.	ID=PpMADS57:2157-2235;Name=no_name;Parent=XS:TEMP:75626
scaffold_6	.	exon	18703380	18703444	.	+	.	ID=PpMADS57:2817-2881;Name=no_name;Parent=XS:TEMP:75626
scaffold_6	.	exon	18703523	18703622	.	+	.	ID=PpMADS57:2960-3059;Name=no_name;Parent=XS:TEMP:75626
scaffold_6	.	exon	18703705	18703746	.	+	.	ID=PpMADS57:3142-3183;Name=no_name;Parent=XS:TEMP:75626
scaffold_6	.	exon	18704429	18704470	.	+	.	ID=PpMADS57:3866-3907;Name=no_name;Parent=XS:TEMP:75626
scaffold_6	.	exon	18704555	18704712	.	+	.	ID=PpMADS57:3992-4149;Name=no_name;Parent=XS:TEMP:75626
scaffold_6	.	exon	18705221	18705461	.	+	.	ID=PpMADS57:4658-4898;Name=no_name;Parent=XS:TEMP:75626
scaffold_6	.	CDS	18701564	18701745	.	+	.	ID=PpMADS57:1001-1182-cds;Name=no_name-cds;Parent=XS:TEMP:75626
scaffold_6	.	CDS	18702720	18702798	.	+	.	ID=PpMADS57:2157-2235-cds;Name=no_name-cds;Parent=XS:TEMP:75626
scaffold_6	.	CDS	18703380	18703444	.	+	.	ID=PpMADS57:2817-2881-cds;Name=no_name-cds;Parent=XS:TEMP:75626
scaffold_6	.	CDS	18703523	18703622	.	+	.	ID=PpMADS57:2960-3059-cds;Name=no_name-cds;Parent=XS:TEMP:75626
scaffold_6	.	CDS	18703705	18703746	.	+	.	ID=PpMADS57:3142-3183-cds;Name=no_name-cds;Parent=XS:TEMP:75626
scaffold_6	.	CDS	18704429	18704470	.	+	.	ID=PpMADS57:3866-3907-cds;Name=no_name-cds;Parent=XS:TEMP:75626
scaffold_6	.	CDS	18704555	18704712	.	+	.	ID=PpMADS57:3992-4149-cds;Name=no_name-cds;Parent=XS:TEMP:75626
scaffold_6	.	CDS	18705221	18705239	.	+	.	ID=PpMADS57:4658-4898-cds;Name=no_name-cds;Parent=XS:TEMP:75626
scaffold_8	.	gene	7936940	7943867	.	-	.	ID=PpMADS58;Name=PpMADS58;Dbxref=GFF_source:user
scaffold_8	.	mRNA	7936940	7943867	.	-	.	ID=XS:TEMP:16244;Name=GN:TEMP:29675;Parent=PpMADS58;date=Tue Jul 19 13:57:04 EDT 2011
scaffold_8	.	exon	7943596	7943867	.	-	.	ID=PpMADS58:13501-13230;Name=no_name;Parent=XS:TEMP:16244
scaffold_8	.	exon	7942584	7942792	.	-	.	ID=PpMADS58:12426-12218;Name=no_name;Parent=XS:TEMP:16244
scaffold_8	.	exon	7941409	7941487	.	-	.	ID=PpMADS58:11121-11043;Name=no_name;Parent=XS:TEMP:16244
scaffold_8	.	exon	7938499	7938578	.	-	.	ID=PpMADS58:8212-8133;Name=no_name;Parent=XS:TEMP:16244
scaffold_8	.	exon	7938310	7938427	.	-	.	ID=PpMADS58:8061-7944;Name=no_name;Parent=XS:TEMP:16244
scaffold_8	.	exon	7938174	7938215	.	-	.	ID=PpMADS58:7849-7808;Name=no_name;Parent=XS:TEMP:16244
scaffold_8	.	exon	7937210	7937334	.	-	.	ID=PpMADS58:6968-6844;Name=no_name;Parent=XS:TEMP:16244
scaffold_8	.	exon	7936940	7937071	.	-	.	ID=PpMADS58:6705-6574;Name=no_name;Parent=XS:TEMP:16244
scaffold_8	.	CDS	7942584	7942765	.	-	.	ID=PpMADS58:12426-12218-cds;Name=no_name-cds;Parent=XS:TEMP:16244
scaffold_8	.	CDS	7941409	7941487	.	-	.	ID=PpMADS58:11121-11043-cds;Name=no_name-cds;Parent=XS:TEMP:16244
scaffold_8	.	CDS	7938499	7938578	.	-	.	ID=PpMADS58:8212-8133-cds;Name=no_name-cds;Parent=XS:TEMP:16244
scaffold_8	.	CDS	7938310	7938427	.	-	.	ID=PpMADS58:8061-7944-cds;Name=no_name-cds;Parent=XS:TEMP:16244
scaffold_8	.	CDS	7938174	7938215	.	-	.	ID=PpMADS58:7849-7808-cds;Name=no_name-cds;Parent=XS:TEMP:16244
scaffold_8	.	CDS	7937210	7937334	.	-	.	ID=PpMADS58:6968-6844-cds;Name=no_name-cds;Parent=XS:TEMP:16244
scaffold_8	.	CDS	7936963	7937071	.	-	.	ID=PpMADS58:6705-6574-cds;Name=no_name-cds;Parent=XS:TEMP:16244
scaffold_8	.	gene	7365789	7379852	.	-	.	ID=PpMADS59;Name=PpMADS59;Dbxref=GFF_source:user
scaffold_8	.	mRNA	7365789	7379852	.	-	.	ID=XS:TEMP:54241;Name=GN:TEMP:41060;Alias=GN:TEMP:4924,GN:TEMP:67583,GN:TEMP:78073,GN:TEMP:17819,GN:TEMP:28150,GN:TEMP:88024;Parent=PpMADS59
scaffold_8	.	exon	7379671	7379852	.	-	.	ID=PpMADS59:15350-15169;Name=no_name;Parent=XS:TEMP:54241
scaffold_8	.	exon	7373317	7373395	.	-	.	ID=PpMADS59:8893-8815;Name=no_name;Parent=XS:TEMP:54241
scaffold_8	.	exon	7367822	7367883	.	-	.	ID=PpMADS59:3381-3320;Name=no_name;Parent=XS:TEMP:54241
scaffold_8	.	exon	7366772	7366871	.	-	.	ID=PpMADS59:2369-2270;Name=no_name;Parent=XS:TEMP:54241
scaffold_8	.	exon	7366636	7366677	.	-	.	ID=PpMADS59:2175-2134;Name=no_name;Parent=XS:TEMP:54241
scaffold_8	.	exon	7366446	7366529	.	-	.	ID=PpMADS59:2027-1944;Name=no_name;Parent=XS:TEMP:54241
scaffold_8	.	exon	7366034	7366206	.	-	.	ID=PpMADS59:1704-1532;Name=no_name;Parent=XS:TEMP:54241
scaffold_8	.	exon	7365789	7365837	.	-	.	ID=PpMADS59:1335-1287;Name=no_name;Parent=XS:TEMP:54241
scaffold_8	.	CDS	7379671	7379852	.	-	.	ID=PpMADS59:15350-15169-cds;Name=no_name-cds;Parent=XS:TEMP:54241
scaffold_8	.	CDS	7373317	7373395	.	-	.	ID=PpMADS59:8893-8815-cds;Name=no_name-cds;Parent=XS:TEMP:54241
scaffold_8	.	CDS	7367822	7367883	.	-	.	ID=PpMADS59:3381-3320-cds;Name=no_name-cds;Parent=XS:TEMP:54241
scaffold_8	.	CDS	7366772	7366871	.	-	.	ID=PpMADS59:2369-2270-cds;Name=no_name-cds;Parent=XS:TEMP:54241
scaffold_8	.	CDS	7366636	7366677	.	-	.	ID=PpMADS59:2175-2134-cds;Name=no_name-cds;Parent=XS:TEMP:54241
scaffold_8	.	CDS	7366446	7366529	.	-	.	ID=PpMADS59:2027-1944-cds;Name=no_name-cds;Parent=XS:TEMP:54241
scaffold_8	.	CDS	7366034	7366206	.	-	.	ID=PpMADS59:1704-1532-cds;Name=no_name-cds;Parent=XS:TEMP:54241
scaffold_8	.	CDS	7365789	7365837	.	-	.	ID=PpMADS59:1335-1287-cds;Name=no_name-cds;Parent=XS:TEMP:54241
scaffold_2	.	gene	24718150	24723000	.	-	.	ID=PpMADS60;Name=PpMADS60;Dbxref=GFF_source:user
scaffold_2	.	mRNA	24718150	24723000	.	-	.	ID=XS:TEMP:79357;Name=GN:TEMP:88565;Parent=PpMADS60;date=Thu May 26 17:24:29 EDT 2011
scaffold_2	.	exon	24722739	24723000	.	-	.	ID=PpMADS60:5471-5210;Name=no_name;Parent=XS:TEMP:79357
scaffold_2	.	exon	24720616	24720697	.	-	.	ID=PpMADS60:3168-3087;Name=no_name;Parent=XS:TEMP:79357
scaffold_2	.	exon	24718912	24718973	.	-	.	ID=PpMADS60:1444-1383;Name=no_name;Parent=XS:TEMP:79357
scaffold_2	.	exon	24718716	24718815	.	-	.	ID=PpMADS60:1286-1187;Name=no_name;Parent=XS:TEMP:79357
scaffold_2	.	exon	24718577	24718618	.	-	.	ID=PpMADS60:1089-1048;Name=no_name;Parent=XS:TEMP:79357
scaffold_2	.	exon	24718424	24718465	.	-	.	ID=PpMADS60:936-895;Name=no_name;Parent=XS:TEMP:79357
scaffold_2	.	exon	24718150	24718313	.	-	.	ID=PpMADS60:784-621;Name=no_name;Parent=XS:TEMP:79357
scaffold_2	.	CDS	24722739	24722920	.	-	.	ID=PpMADS60:5471-5210-cds;Name=no_name-cds;Parent=XS:TEMP:79357
scaffold_2	.	CDS	24720616	24720697	.	-	.	ID=PpMADS60:3168-3087-cds;Name=no_name-cds;Parent=XS:TEMP:79357
scaffold_2	.	CDS	24718912	24718973	.	-	.	ID=PpMADS60:1444-1383-cds;Name=no_name-cds;Parent=XS:TEMP:79357
scaffold_2	.	CDS	24718716	24718815	.	-	.	ID=PpMADS60:1286-1187-cds;Name=no_name-cds;Parent=XS:TEMP:79357
scaffold_2	.	CDS	24718577	24718618	.	-	.	ID=PpMADS60:1089-1048-cds;Name=no_name-cds;Parent=XS:TEMP:79357
scaffold_2	.	CDS	24718424	24718465	.	-	.	ID=PpMADS60:936-895-cds;Name=no_name-cds;Parent=XS:TEMP:79357
scaffold_2	.	CDS	24718170	24718313	.	-	.	ID=PpMADS60:784-621-cds;Name=no_name-cds;Parent=XS:TEMP:79357
scaffold_2	.	gene	24694235	24697343	.	+	.	ID=PpMADS61;Name=PpMADS61;Dbxref=GFF_source:user
scaffold_2	.	mRNA	24694235	24697343	.	+	.	ID=XS:TEMP:24072;Name=GN:TEMP:37588;Parent=PpMADS61;date=Mon Apr 04 16:55:43 EDT 2011
scaffold_2	.	exon	24694235	24694505	.	+	.	ID=PpMADS61:912-1182;Name=no_name;Parent=XS:TEMP:24072
scaffold_2	.	exon	24695472	24695547	.	+	.	ID=PpMADS61:2149-2224;Name=no_name;Parent=XS:TEMP:24072
scaffold_2	.	exon	24695653	24695714	.	+	.	ID=PpMADS61:2330-2391;Name=no_name;Parent=XS:TEMP:24072
scaffold_2	.	exon	24695807	24695906	.	+	.	ID=PpMADS61:2484-2583;Name=no_name;Parent=XS:TEMP:24072
scaffold_2	.	exon	24696396	24696437	.	+	.	ID=PpMADS61:3073-3114;Name=no_name;Parent=XS:TEMP:24072
scaffold_2	.	exon	24696711	24696752	.	+	.	ID=PpMADS61:3388-3429;Name=no_name;Parent=XS:TEMP:24072
scaffold_2	.	exon	24696842	24696951	.	+	.	ID=PpMADS61:3519-3628;Name=no_name;Parent=XS:TEMP:24072
scaffold_2	.	exon	24697055	24697343	.	+	.	ID=PpMADS61:3732-4020;Name=no_name;Parent=XS:TEMP:24072
scaffold_2	.	CDS	24694324	24694505	.	+	.	ID=PpMADS61:912-1182-cds;Name=no_name-cds;Parent=XS:TEMP:24072
scaffold_2	.	CDS	24695472	24695547	.	+	.	ID=PpMADS61:2149-2224-cds;Name=no_name-cds;Parent=XS:TEMP:24072
scaffold_2	.	CDS	24695653	24695714	.	+	.	ID=PpMADS61:2330-2391-cds;Name=no_name-cds;Parent=XS:TEMP:24072
scaffold_2	.	CDS	24695807	24695906	.	+	.	ID=PpMADS61:2484-2583-cds;Name=no_name-cds;Parent=XS:TEMP:24072
scaffold_2	.	CDS	24696396	24696437	.	+	.	ID=PpMADS61:3073-3114-cds;Name=no_name-cds;Parent=XS:TEMP:24072
scaffold_2	.	CDS	24696711	24696752	.	+	.	ID=PpMADS61:3388-3429-cds;Name=no_name-cds;Parent=XS:TEMP:24072
scaffold_2	.	CDS	24696842	24696951	.	+	.	ID=PpMADS61:3519-3628-cds;Name=no_name-cds;Parent=XS:TEMP:24072
scaffold_2	.	CDS	24697055	24697160	.	+	.	ID=PpMADS61:3732-4020-cds;Name=no_name-cds;Parent=XS:TEMP:24072
scaffold_4	.	gene	5488443	5491551	.	+	.	ID=PpMADS62;Name=PpMADS62;Dbxref=GFF_source:user
scaffold_4	.	mRNA	5488443	5491551	.	+	.	ID=XS:TEMP:14319;Name=GN:TEMP:29327;Parent=PpMADS62;date=Fri Apr 22 18:15:37 EDT 2011
scaffold_4	.	exon	5488443	5488713	.	+	.	ID=PpMADS62:1912-2182;Name=no_name;Parent=XS:TEMP:14319
scaffold_4	.	exon	5489680	5489755	.	+	.	ID=PpMADS62:3149-3224;Name=no_name;Parent=XS:TEMP:14319
scaffold_4	.	exon	5489861	5489922	.	+	.	ID=PpMADS62:3330-3391;Name=no_name;Parent=XS:TEMP:14319
scaffold_4	.	exon	5490015	5490114	.	+	.	ID=PpMADS62:3484-3583;Name=no_name;Parent=XS:TEMP:14319
scaffold_4	.	exon	5490604	5490645	.	+	.	ID=PpMADS62:4073-4114;Name=no_name;Parent=XS:TEMP:14319
scaffold_4	.	exon	5490919	5490960	.	+	.	ID=PpMADS62:4388-4429;Name=no_name;Parent=XS:TEMP:14319
scaffold_4	.	exon	5491050	5491159	.	+	.	ID=PpMADS62:4519-4628;Name=no_name;Parent=XS:TEMP:14319
scaffold_4	.	exon	5491263	5491551	.	+	.	ID=PpMADS62:4732-5020;Name=no_name;Parent=XS:TEMP:14319
scaffold_4	.	CDS	5488532	5488713	.	+	.	ID=PpMADS62:1912-2182-cds;Name=no_name-cds;Parent=XS:TEMP:14319
scaffold_4	.	CDS	5489680	5489755	.	+	.	ID=PpMADS62:3149-3224-cds;Name=no_name-cds;Parent=XS:TEMP:14319
scaffold_4	.	CDS	5489861	5489922	.	+	.	ID=PpMADS62:3330-3391-cds;Name=no_name-cds;Parent=XS:TEMP:14319
scaffold_4	.	CDS	5490015	5490114	.	+	.	ID=PpMADS62:3484-3583-cds;Name=no_name-cds;Parent=XS:TEMP:14319
scaffold_4	.	CDS	5490604	5490645	.	+	.	ID=PpMADS62:4073-4114-cds;Name=no_name-cds;Parent=XS:TEMP:14319
scaffold_4	.	CDS	5490919	5490960	.	+	.	ID=PpMADS62:4388-4429-cds;Name=no_name-cds;Parent=XS:TEMP:14319
scaffold_4	.	CDS	5491050	5491159	.	+	.	ID=PpMADS62:4519-4628-cds;Name=no_name-cds;Parent=XS:TEMP:14319
scaffold_4	.	CDS	5491263	5491368	.	+	.	ID=PpMADS62:4732-5020-cds;Name=no_name-cds;Parent=XS:TEMP:14319
scaffold_6	.	gene	9264363	9264995	.	+	.	ID=PpMADS63;Name=PpMADS63;Dbxref=GFF_source:user
scaffold_6	.	mRNA	9264363	9264995	.	+	.	ID=XS:TEMP:75652;Name=GN:TEMP:73611;Parent=PpMADS63;date=Sun Jan 02 09:56:52 EST 2011
scaffold_6	.	exon	9264363	9264995	.	+	.	ID=PpMADS63:1-842;Name=no_name;Parent=XS:TEMP:75652
scaffold_6	.	CDS	9264363	9264995	.	+	.	ID=PpMADS63:1-842-cds;Name=no_name-cds;Parent=XS:TEMP:75652
scaffold_5	.	gene	9864022	9869277	.	-	.	ID=PpMADS64;Name=PpMADS64;Dbxref=GFF_source:user
scaffold_5	.	mRNA	9864022	9869277	.	-	.	ID=XS:TEMP:42694;Name=GN:TEMP:79473;Parent=PpMADS64;date=Fri May 27 11:55:04 EDT 2011
scaffold_5	.	exon	9868798	9869277	.	-	.	ID=PpMADS64:7151-6672;Name=no_name;Parent=XS:TEMP:42694
scaffold_5	.	exon	9867127	9867208	.	-	.	ID=PpMADS64:5082-5001;Name=no_name;Parent=XS:TEMP:42694
scaffold_5	.	exon	9865926	9865987	.	-	.	ID=PpMADS64:3861-3800;Name=no_name;Parent=XS:TEMP:42694
scaffold_5	.	exon	9865654	9865753	.	-	.	ID=PpMADS64:3627-3528;Name=no_name;Parent=XS:TEMP:42694
scaffold_5	.	exon	9864978	9865019	.	-	.	ID=PpMADS64:2893-2852;Name=no_name;Parent=XS:TEMP:42694
scaffold_5	.	exon	9864836	9864877	.	-	.	ID=PpMADS64:2751-2710;Name=no_name;Parent=XS:TEMP:42694
scaffold_5	.	exon	9864022	9864472	.	-	.	ID=PpMADS64:2346-1896;Name=no_name;Parent=XS:TEMP:42694
scaffold_5	.	CDS	9868798	9868979	.	-	.	ID=PpMADS64:7151-6672-cds;Name=no_name-cds;Parent=XS:TEMP:42694
scaffold_5	.	CDS	9867127	9867208	.	-	.	ID=PpMADS64:5082-5001-cds;Name=no_name-cds;Parent=XS:TEMP:42694
scaffold_5	.	CDS	9865926	9865987	.	-	.	ID=PpMADS64:3861-3800-cds;Name=no_name-cds;Parent=XS:TEMP:42694
scaffold_5	.	CDS	9865654	9865753	.	-	.	ID=PpMADS64:3627-3528-cds;Name=no_name-cds;Parent=XS:TEMP:42694
scaffold_5	.	CDS	9864978	9865019	.	-	.	ID=PpMADS64:2893-2852-cds;Name=no_name-cds;Parent=XS:TEMP:42694
scaffold_5	.	CDS	9864836	9864877	.	-	.	ID=PpMADS64:2751-2710-cds;Name=no_name-cds;Parent=XS:TEMP:42694
scaffold_5	.	CDS	9864326	9864472	.	-	.	ID=PpMADS64:2346-1896-cds;Name=no_name-cds;Parent=XS:TEMP:42694
scaffold_1	.	gene	6082817	6083416	.	+	.	ID=PpMADS65;Name=PpMADS65;Dbxref=GFF_source:user
scaffold_1	.	mRNA	6082817	6083416	.	+	.	ID=XS:TEMP:17704;Name=GN:TEMP:7115;Parent=PpMADS65;date=Mon Feb 21 14:10:46 EST 2011
scaffold_1	.	exon	6082817	6083416	.	+	.	ID=PpMADS65:1-600;Name=no_name;Parent=XS:TEMP:17704
scaffold_1	.	CDS	6082817	6083416	.	+	.	ID=PpMADS65:1-600-cds;Name=no_name-cds;Parent=XS:TEMP:17704
scaffold_3	.	gene	21437946	21438506	.	+	.	ID=PpMADS66;Name=PpMADS66;Dbxref=GFF_source:user
scaffold_3	.	mRNA	21437946	21438506	.	+	.	ID=XS:TEMP:16001;Name=GN:TEMP:23026;Parent=PpMADS66;date=Mon Apr 09 12:27:16 EDT 2012
scaffold_3	.	exon	21437946	21438506	.	+	.	ID=PpMADS66:1-561;Name=no_name;Parent=XS:TEMP:16001
scaffold_3	.	CDS	21437946	21438506	.	+	.	ID=PpMADS66:1-561-cds;Name=no_name-cds;Parent=XS:TEMP:16001
scaffold_15	.	gene	145820	147037	.	-	.	ID=PpMADS67;Name=PpMADS67;Dbxref=GFF_source:user
scaffold_15	.	mRNA	145820	147037	.	-	.	ID=XS:TEMP:44474;Name=GN:TEMP:74221;Parent=PpMADS67;date=Tue Dec 28 16:17:26 EST 2010
scaffold_15	.	exon	145820	147037	.	-	.	ID=PpMADS67:5001-3629;Name=no_name;Parent=XS:TEMP:44474
scaffold_15	.	CDS	145820	147037	.	-	.	ID=PpMADS67:5001-3629-cds;Name=no_name-cds;Parent=XS:TEMP:44474
scaffold_15	.	gene	187137	187424	.	-	.	ID=PpMADS68;Name=PpMADS68;Dbxref=GFF_source:user
scaffold_15	.	mRNA	187137	187424	.	-	.	ID=XS:TEMP:53382;Name=GN:TEMP:80394;Parent=PpMADS68;date=Mon Dec 27 17:49:24 EST 2010
scaffold_15	.	exon	187137	187424	.	-	.	ID=PpMADS68:4001-3669;Name=no_name;Parent=XS:TEMP:53382
scaffold_15	.	CDS	187137	187424	.	-	.	ID=PpMADS68:4001-3669-cds;Name=no_name-cds;Parent=XS:TEMP:53382
scaffold_15	.	gene	154701	155039	.	-	.	ID=PpMADS69;Name=PpMADS69;Dbxref=GFF_source:user
scaffold_15	.	mRNA	154701	155039	.	-	.	ID=XS:TEMP:64001;Name=GN:TEMP:24080;Parent=PpMADS69;date=Fri Aug 19 14:35:17 EDT 2011
scaffold_15	.	exon	154701	155039	.	-	.	ID=PpMADS69:4001-3663;Name=no_name;Parent=XS:TEMP:64001
scaffold_15	.	CDS	154701	155039	.	-	.	ID=PpMADS69:4001-3663-cds;Name=no_name-cds;Parent=XS:TEMP:64001
scaffold_7	.	gene	5532224	5532602	.	+	.	ID=PpMADS70;Name=PpMADS70;Dbxref=GFF_source:user
scaffold_7	.	mRNA	5532224	5532602	.	+	.	ID=XS:TEMP:58029;Name=GN:TEMP:68975;Parent=PpMADS70;date=Fri Dec 31 16:37:36 EST 2010
scaffold_7	.	exon	5532224	5532602	.	+	.	ID=PpMADS70:63320-63911;Name=no_name;Parent=XS:TEMP:58029
scaffold_7	.	CDS	5532224	5532602	.	+	.	ID=PpMADS70:63320-63911-cds;Name=no_name-cds;Parent=XS:TEMP:58029
scaffold_7	.	gene	5660865	5661539	.	-	.	ID=PpMADS71;Name=PpMADS71;Dbxref=GFF_source:user
scaffold_7	.	mRNA	5660865	5661539	.	-	.	ID=XS:TEMP:7583;Name=GN:TEMP:86518;Parent=PpMADS71;date=Fri Aug 19 15:51:25 EDT 2011
scaffold_7	.	exon	5660865	5661539	.	-	.	ID=PpMADS71:4698-4024;Name=no_name;Parent=XS:TEMP:7583
scaffold_7	.	CDS	5660865	5661539	.	-	.	ID=PpMADS71:4698-4024-cds;Name=no_name-cds;Parent=XS:TEMP:7583
scaffold_7	.	gene	12936118	12937185	.	+	.	ID=PpMADS73;Name=PpMADS73;Dbxref=GFF_source:user
scaffold_7	.	mRNA	12936118	12937185	.	+	.	ID=XS:TEMP:29755;Name=GN:TEMP:10763;Parent=PpMADS73;date=Mon Apr 09 12:48:46 EDT 2012
scaffold_7	.	exon	12936118	12937185	.	+	.	ID=PpMADS73:1-1068;Name=no_name;Parent=XS:TEMP:29755
scaffold_7	.	CDS	12936118	12937185	.	+	.	ID=PpMADS73:1-1068-cds;Name=no_name-cds;Parent=XS:TEMP:29755
scaffold_7	.	gene	12921446	12922081	.	+	.	ID=PpMADS74;Name=PpMADS74;Dbxref=GFF_source:user
scaffold_7	.	mRNA	12921446	12922081	.	+	.	ID=XS:TEMP:24541;Name=GN:TEMP:3911;Parent=PpMADS74;date=Mon Apr 09 12:47:18 EDT 2012
scaffold_7	.	exon	12921446	12922081	.	+	.	ID=PpMADS74:1-636;Name=no_name;Parent=XS:TEMP:24541
scaffold_7	.	CDS	12921446	12922081	.	+	.	ID=PpMADS74:1-636-cds;Name=no_name-cds;Parent=XS:TEMP:24541
scaffold_7	.	gene	12928892	12929569	.	+	.	ID=PpMADS75;Name=PpMADS75;Dbxref=GFF_source:user
scaffold_7	.	mRNA	12928892	12929569	.	+	.	ID=XS:TEMP:74813;Name=GN:TEMP:11062;Parent=PpMADS75;date=Mon Apr 09 12:45:37 EDT 2012
scaffold_7	.	exon	12928892	12929569	.	+	.	ID=PpMADS75:1-678;Name=no_name;Parent=XS:TEMP:74813
scaffold_7	.	CDS	12928892	12929569	.	+	.	ID=PpMADS75:1-678-cds;Name=no_name-cds;Parent=XS:TEMP:74813
scaffold_3	.	gene	625186	625833	.	-	.	ID=PpMADS76;Name=PpMADS76;Dbxref=GFF_source:user
scaffold_3	.	mRNA	625186	625833	.	-	.	ID=XS:TEMP:76431;Name=GN:TEMP:12764;Parent=PpMADS76;date=Fri Aug 19 14:28:07 EDT 2011
scaffold_3	.	exon	625570	625833	.	-	.	ID=PpMADS76:4648-4385;Name=no_name;Parent=XS:TEMP:76431
scaffold_3	.	exon	625186	625362	.	-	.	ID=PpMADS76:4177-4001;Name=no_name;Parent=XS:TEMP:76431
scaffold_3	.	CDS	625570	625833	.	-	.	ID=PpMADS76:4648-4385-cds;Name=no_name-cds;Parent=XS:TEMP:76431
scaffold_3	.	CDS	625186	625362	.	-	.	ID=PpMADS76:4177-4001-cds;Name=no_name-cds;Parent=XS:TEMP:76431
scaffold_7	.	gene	5931577	5932200	.	+	.	ID=PpMADS77;Name=PpMADS77;Dbxref=GFF_source:user
scaffold_7	.	mRNA	5931577	5932200	.	+	.	ID=XS:TEMP:32610;Name=GN:TEMP:398;Parent=PpMADS77;date=Fri Dec 31 15:52:21 EST 2010
scaffold_7	.	exon	5931577	5932200	.	+	.	ID=PpMADS77:1-1056;Name=no_name;Parent=XS:TEMP:32610
scaffold_7	.	CDS	5931577	5932200	.	+	.	ID=PpMADS77:1-1056-cds;Name=no_name-cds;Parent=XS:TEMP:32610
scaffold_7	.	gene	5877963	5878664	.	+	.	ID=PpMADS78;Name=PpMADS78;Dbxref=GFF_source:user
scaffold_7	.	mRNA	5877963	5878664	.	+	.	ID=XS:TEMP:12822;Name=GN:TEMP:73588;Parent=PpMADS78;date=Fri Dec 31 15:46:41 EST 2010
scaffold_7	.	exon	5877963	5878664	.	+	.	ID=PpMADS78:1-812;Name=no_name;Parent=XS:TEMP:12822
scaffold_7	.	CDS	5877963	5878664	.	+	.	ID=PpMADS78:1-812-cds;Name=no_name-cds;Parent=XS:TEMP:12822
scaffold_15	.	gene	195493	196599	.	-	.	ID=PpMADS79;Name=PpMADS79;Dbxref=GFF_source:user
scaffold_15	.	mRNA	195493	196599	.	-	.	ID=XS:TEMP:70380;Name=GN:TEMP:17100;Parent=PpMADS79;date=Mon Dec 27 17:31:01 EST 2010
scaffold_15	.	exon	195493	196599	.	-	.	ID=PpMADS79:5107-4001;Name=no_name;Parent=XS:TEMP:70380
scaffold_15	.	CDS	195493	196599	.	-	.	ID=PpMADS79:5107-4001-cds;Name=no_name-cds;Parent=XS:TEMP:70380
scaffold_1	.	gene	44547038	44547571	.	+	.	ID=PpMADS80;Name=PpMADS80;Dbxref=GFF_source:user
scaffold_1	.	mRNA	44547038	44547571	.	+	.	ID=XS:TEMP:88938;Name=GN:TEMP:35256;Parent=PpMADS80;date=Mon Dec 27 17:11:57 EST 2010
scaffold_1	.	exon	44547038	44547571	.	+	.	ID=PpMADS80:1-534;Name=no_name;Parent=XS:TEMP:88938
scaffold_1	.	CDS	44547038	44547571	.	+	.	ID=PpMADS80:1-534-cds;Name=no_name-cds;Parent=XS:TEMP:88938
scaffold_6	.	gene	15952127	15953476	.	+	.	ID=PpMADS81;Name=PpMADS81;Dbxref=GFF_source:user
scaffold_6	.	mRNA	15952127	15953476	.	+	.	ID=XS:TEMP:75441;Name=GN:TEMP:5838;Parent=PpMADS81;date=Sun Jan 02 09:40:35 EST 2011
scaffold_6	.	exon	15952127	15953476	.	+	.	ID=PpMADS81:1-1350;Name=no_name;Parent=XS:TEMP:75441
scaffold_6	.	CDS	15952127	15953476	.	+	.	ID=PpMADS81:1-1350-cds;Name=no_name-cds;Parent=XS:TEMP:75441
scaffold_1	.	gene	2261021	2261686	.	+	.	ID=PpMADS82;Name=PpMADS82;Dbxref=GFF_source:user
scaffold_1	.	mRNA	2261021	2261686	.	+	.	ID=XS:TEMP:21561;Name=GN:TEMP:25493;Parent=PpMADS82;date=Sun Jan 02 09:49:19 EST 2011
scaffold_1	.	exon	2261021	2261686	.	+	.	ID=PpMADS82:1-666;Name=no_name;Parent=XS:TEMP:21561
scaffold_1	.	CDS	2261021	2261686	.	+	.	ID=PpMADS82:1-666-cds;Name=no_name-cds;Parent=XS:TEMP:21561
scaffold_4	.	gene	4310450	4312111	.	-	.	ID=PpMADS83;Name=PpMADS83;Dbxref=GFF_source:user
scaffold_4	.	mRNA	4310450	4312111	.	-	.	ID=XS:TEMP:67225;Name=GN:TEMP:75091;Parent=PpMADS83;date=Sun Jan 02 09:45:23 EST 2011
scaffold_4	.	exon	4310450	4312111	.	-	.	ID=PpMADS83:5001-3340;Name=no_name;Parent=XS:TEMP:67225
scaffold_4	.	CDS	4310450	4312111	.	-	.	ID=PpMADS83:5001-3340-cds;Name=no_name-cds;Parent=XS:TEMP:67225
