# Supplementary material for: A genome-wide analysis of MADS-box genes in peach [Prunus persica (L.) Batsch]
Source: BMC Plant Biol. 2015 Feb 7;15:41. doi: 10.1186/s12870-015-0436-2 (PMC4329201; doi:10.1186/s12870-015-0436-2)
Supplement: Additional file 3: — Excel file of MADS-box gene expression (FPKM) from tissue-specific and short-day transition RNAseq datasets. [file 12870_2015_436_MOESM3_ESM.xlsx]

## Sheet: Tissue-Specific
	FPKM Values
Gene ID	Root	Fully expanded leaf	Young leaf	Pollen	Fruit	Cotyledon + embryo
PpMADS01 (MIKC*)	0	0	0	0	0	0
PpMADS03 (AP3)	1.41146	2.39399	5.80645	6.80495	10.1734	2.19071
PpMADS04 (AGL17/21)	0	0.0803913	0	0	0	0
PpMADS05 (M-alpha)	0	0	0	0	0	0
PpMADS06 (M-gamma)	2.58753	1.22197	1.44728	0.262786	0.593184	0.826372
PpMADS07 (M-gamma)	0.17737	0.357933	0.508	0	0	0
PpMADS08 (FLC)	26.1434	8.13485	11.6303	0.305366	0.830825	3.3758
PpMADS09 (SEP1/2)	0	0.0861997	0	0.259137	111.053	0
PpMADS10 (FUL/CAL/AP1)	6.05518	15.9508	20.2574	0	0.0762555	0
PpMADS11 (SHP1/2)	0.05178	0.199818	0.117155	0	45.9764	0
PpMADS12 (M-beta)	0	0	0	0	0	0
PpMADS13 (M-alpha)	0	0	0	0	0	0
PpMADS14 (M-alpha)	0	0	0	0	0	0
PpMADS16 (M-alpha)	0.59789	0	0.0779722	0	0	0
PpMADS17 (AGL18)	0	0.0395354	0	5.8303	0	0
PpMADS18 (FUL)	0	0	0.0616963	0	0	0
PpMADS19 (SEP1-4)	0.0506648	0	0	0	0.0657979	0
PpMADS20 (MIKC*)	5.18267	3.59421	3.32316	76.2987	7.86237	11.8388
PpMADS21 (SEP3)	0.146242	0.41825	0.422944	0.721328	127.308	0.164197
PpMADS22 (SOC1)	14.7311	19.3741	45.4848	0.223358	0.979855	1.32011
PpMADS23 (AGL6/13)	0	0	0	0	0.92421	0
PpMADS24 (AG)	0.0695099	0	0.0788297	0.240362	103.079	0
PpMADS25 (M-alpha)	0.468006	0	0.219071	0	0	0
PpMADS26 (M-alpha)	0.113965	0	0	0	0	0
PpMADS27 (M-alpha)	5.71482	4.18848	19.3232	10.8542	2.57893	2.43984
PpMADS28 (M-alpha)	0	0	0	0	0	0
PpMADS29 (M-alpha)	0	0	0	0	0	0
PpMADS30 (AGL15)	0.290236	1.26483	1.87639	32.7749	0.477694	0.803226
PpMADS31 (M-alpha)	1.40675	0.751137	0.655624	0.344212	0.127055	2.85012
PpMADS32 (M-alpha)	0.277851	0.112621	0	0	0	0
PpMADS33 (M-alpha)	0	0	0	0.126291	0	0
PpMADS34 (M-alpha)	0	0	0	0	0	0
PpMADS35 (TM8)	0.687389	0.0896836	0	0	0.14845	0
PpMADS36 (MIKC*)	2.29667	2.83412	2.97207	31.6191	1.15752	1.80971
PpMADS37 (FUL)	12.078	4.48574	5.41842	0.0613122	153.659	0
PpMADS38 (SEP1-4)	0.190946	0.113154	0.0524343	0	118.066	0
PpMADS39 (M-alpha)	0	0	0	0	3.56283	0
PpMADS40 (M-alpha)	0.373525	0.361056	0.176178	0	0	0
PpMADS41 (M-beta)	0	0.0439325	0	0	0	0
PpMADS42 (M-gamma)	0	0	0	0.432569	0	0
PpMADS43 (M-alpha)	0.241499	0	0	0	0	0
PpMADS44 (TM6)	6.7625	5.54134	3.47138	4.95127	5.56844	0
PpMADS45 (STK)	1.34557	0	0	0	15.0774	0
PpMADS46 (AGL12)	10.5093	0.171718	0.243927	0	0.948839	0
PpMADS47 (AGL16)	5.12021	0.205083	0	0.483008	0	0.266339
PpMADS48 (M-gamma)	0.746971	0	0.0879907	0	0	0
PpMADS49 (AGL24)	1.27898	0.0866983	0.380093	0	4.2377	45.9541
PpMADS50 (AGL24)	14.8881	1.21461	3.36506	0.0770956	37.1733	86.8619
PpMADS51 (AGL24)	5.73903	20.6712	4.27652	0	87.2357	57.1261
PpMADS52 (AGL24)	2.00891	0.743253	0.000485413	0.0597018	0.486775	198.786
PpMADS53 (AGL24)	0.225324	10.7877	0.465531	0.234807	1.1865	0.216351
PpMADS54 (AGL24)	1.95908	0.409718	0.0595059	0	8.80178	0.568355
PpMADS55 (MIKC*)	0.156101	0.0407026	0	57.8046	0.0608525	1.09558
PpMADS56 (PI)	0.0622228	0	0	1.56962	0	0
PpMADS57 (SVP)	22.4854	39.5087	40.2253	0.364452	0	0
PpMADS58 (AGL24/SVP)	10.0498	21.4569	39.9438	4.40626	0	0
PpMADS59 (ANRI)	7.95124	0.0712402	0.164257	0.33452	0	0
PpMADS60 (AGL42/71/72)	12.0408	36.2209	27.7905	2.97781	0.0992712	1.09558
PpMADS61 (AGL6/13)	0.577837	0	0	0	0	0
PpMADS62 (AGL6/13)	0	0	0	0	0	0
PpMADS63 (M-alpha)	0.00427672	0.0867743	0.00823152	0	0	0
PpMADS64 (AGL14/19)	10.0879	2.36594	8.84537	0.723314	0	0.159583
PpMADS65 (M-alpha)	0	0	0	0	0	0
PpMADS66 (M-beta)	0	0	0	0	0	0
PpMADS67 (M-gamma)	0	0	0	0	0	0
PpMADS69 (M-gamma)	0	0	0	0	0	0
PpMADS70 (M-beta)	0	0	0	0	0	0
PpMADS71 (M-beta)	5.74564	0.0831792	0.113316	0.266064	0	0
PpMADS73 (M-gamma)	0	0	0	0	0	0
PpMADS74 (M-gamma)	0	0.0838341	0	0	0	0
PpMADS75 (M-gamma)	0	0	0	0	0	0
PpMADS76 (M-gamma)	0	0	0	0	0.331303	0
PpMADS77 (M-beta)	0.369693	0	0.11698	0.301614	0.116092	0
PpMADS78 (M-beta)	1.2856	0.313033	2.79687	1.55629	0.865559	0.295705
PpMADS79 (M-gamma)	0	0.0811353	0	0	0	0
PpMADS80 (M-gamma)	1.53229	0.226487	0.764281	0.135789	0	0.79627
PpMADS81 (M-alpha)	0.797744	0	0.196222	0.0492536	0	0
PpMADS82 (M-alpha)	0.00850862	0.0852388	0	0	0	0
PpMADS83 (M-alpha)	0.00440294	0.0324678	0.00427568	0	0	0

## Sheet: Short-Day Transition
	FPKM Values
Gene ID	Week 0	Week 1	Week 2
PpMADS01	0	0	0
PpMADS03	8.87591	10.4784	12.8845
PpMADS04	0	90.4816	137.154
PpMADS05	0	0	0
PpMADS06	0.574061	3.36813	0.886471
PpMADS07	1.56741	0.784354	0.457501
PpMADS08	0.957964	0.859955	1.4479
PpMADS09	18.6336	13.6011	8.35227
PpMADS10	0	0	0
PpMADS11	0.291086	0	0.281167
PpMADS12	0	0	0
PpMADS13	0	0	0
PpMADS14	0	0	0
PpMADS16	0	0.218414	0
PpMADS17	0	0	0
PpMADS18	0	0	0
PpMADS19	0	0	0.296502
PpMADS20	2.65706	4.60336	3.80876
PpMADS21	0	0	0.251067
PpMADS22	36.6802	32.4953	35.5012
PpMADS23	0	0.508709	0
PpMADS24	0	0.190394	0
PpMADS25	0.770228	0	0
PpMADS26	0	0	0
PpMADS27	3.66636	5.55154	6.64503
PpMADS28	0	0	0
PpMADS29	0	0	0
PpMADS30	4.09316	3.68576	4.33806
PpMADS31	0.523017	0.452308	1.52828
PpMADS32	0	0.526842	1.00264
PpMADS33	0	0	0
PpMADS34	0	0	0
PpMADS35	0	0	0.339346
PpMADS36	1.07009	3.05506	1.11374
PpMADS37	2.39112	0.490587	1.61443
PpMADS38	0	0.349154	0
PpMADS39	0.407198	0.342594	0
PpMADS40	0.927935	1.16076	1.86847
PpMADS41	0	0	0
PpMADS42	0	0	0
PpMADS43	0	0.403092	0
PpMADS44	5.08159	3.17832	2.65475
PpMADS45	0	0	0
PpMADS46	0.362927	0.503716	1.61034
PpMADS47	0.935717	0.555222	0
PpMADS48	0	0	0
PpMADS49	20.1361	2.94864	19.9653
PpMADS50	19.2932	30.6304	29.8887
PpMADS51	3.1401	6.05954	143.584
PpMADS52	1.34501	12.7324	13.5923
PpMADS53	6.19921	20.9585	42.6373
PpMADS54	13.1635	13.9785	51.5401
PpMADS55	0	0	0
PpMADS56	0.256884	0.233292	0
PpMADS57	101.642	0	0.567607
PpMADS58	50.1365	40.4767	51.4749
PpMADS59	0	0	0.461653
PpMADS60	51.9842	52.2777	56.3875
PpMADS61	0	0	0
PpMADS62	0	0	0
PpMADS63	0	0	0
PpMADS64	4.45007	7.66823	13.0654
PpMADS65	0	0	0
PpMADS66	0	0	0
PpMADS67	0	0	0
PpMADS68	0	0	0
PpMADS69	0	0	0
PpMADS70	0	0	0
PpMADS71	0	0	0
PpMADS73	0	0	0.302323
PpMADS74	0	0	0
PpMADS75	0	0	0
PpMADS76	0	0	0
PpMADS77	2.10296	4.46347	4.8039
PpMADS78	1.03885	0	0.602052
PpMADS79	0	0	0
PpMADS80	2.70069	2.55289	0.871455
PpMADS81	0	0	0
PpMADS82	0	0	0
PpMADS83	0	0	0
